# Supplementary material for: Comparative secretome analysis of different smut fungi and identification of plant cell death-inducing secreted proteins from Tilletia horrida
Source: BMC Plant Biol. 2019 Aug 16;19:360. doi: 10.1186/s12870-019-1924-6 (PMC6697988; doi:10.1186/s12870-019-1924-6)
Supplement: Supplementary file 1 — Table S1. The predicted secreted proteins of nine smut fungus. (XLSX 67 kb) [file 12870_2019_1924_MOESM1_ESM.xlsx]

## Sheet: supplementary table 1
Supplementary Table S1 The predicted secreted proteins of nine smut fungus
T. horrida	S. reilianum	S. scitamineum	T. caries	T. controversa	T. indica	T. walker	U. hordei	U. maydis
>smut_0063	>sre_00001	>ssc_00002	>tca_00002	>tco_00001	>tin_00005	>twa_00003	>uho_00008	>uma_00017
>smut_0078	>sre_00018	>ssc_00016	>tca_00022	>tco_00036	>tin_00040	>twa_00018	>uho_00013	>uma_00034
>smut_0079	>sre_00023	>ssc_00020	>tca_00023	>tco_00038	>tin_00096	>twa_00023	>uho_00063	>uma_00048
>smut_0088	>sre_00037	>ssc_00047	>tca_00027	>tco_00057	>tin_00120	>twa_00037	>uho_00066	>uma_00062
>smut_0089	>sre_00056	>ssc_00055	>tca_00029	>tco_00085	>tin_00127	>twa_00044	>uho_00070	>uma_00072
>smut_0091	>sre_00070	>ssc_00071	>tca_00031	>tco_00089	>tin_00133	>twa_00052	>uho_00101	>uma_00080
>smut_0113	>sre_00079	>ssc_00074	>tca_00033	>tco_00101	>tin_00152	>twa_00086	>uho_00116	>uma_00090
>smut_0139	>sre_00085	>ssc_00082	>tca_00039	>tco_00116	>tin_00162	>twa_00099	>uho_00124	>uma_00111
>smut_0154	>sre_00086	>ssc_00118	>tca_00040	>tco_00132	>tin_00166	>twa_00113	>uho_00143	>uma_00113
>smut_0214	>sre_00087	>ssc_00119	>tca_00041	>tco_00133	>tin_00170	>twa_00114	>uho_00147	>uma_00139
>smut_0257	>sre_00101	>ssc_00143	>tca_00043	>tco_00168	>tin_00244	>twa_00126	>uho_00149	>uma_00154
>smut_0262	>sre_00126	>ssc_00160	>tca_00044	>tco_00173	>tin_00259	>twa_00127	>uho_00160	>uma_00166
>smut_0263	>sre_00130	>ssc_00169	>tca_00045	>tco_00190	>tin_00277	>twa_00128	>uho_00187	>uma_00171
>smut_0273	>sre_00158	>ssc_00174	>tca_00046	>tco_00230	>tin_00279	>twa_00129	>uho_00199	>uma_00197
>smut_0296	>sre_00174	>ssc_00189	>tca_00049	>tco_00237	>tin_00335	>twa_00130	>uho_00223	>uma_00202
>smut_0342	>sre_00191	>ssc_00252	>tca_00051	>tco_00241	>tin_00352	>twa_00147	>uho_00253	>uma_00253
>smut_0403	>sre_00205	>ssc_00268	>tca_00066	>tco_00257	>tin_00354	>twa_00148	>uho_00256	>uma_00270
>smut_0404	>sre_00258	>ssc_00279	>tca_00108	>tco_00266	>tin_00379	>twa_00170	>uho_00260	>uma_00292
>smut_0417	>sre_00261	>ssc_00287	>tca_00120	>tco_00294	>tin_00387	>twa_00171	>uho_00272	>uma_00302
>smut_0438	>sre_00273	>ssc_00295	>tca_00123	>tco_00340	>tin_00392	>twa_00189	>uho_00319	>uma_00316
>smut_0481	>sre_00289	>ssc_00309	>tca_00130	>tco_00342	>tin_00400	>twa_00192	>uho_00328	>uma_00331
>smut_0503	>sre_00309	>ssc_00322	>tca_00143	>tco_00349	>tin_00402	>twa_00222	>uho_00341	>uma_00346
>smut_0509	>sre_00332	>ssc_00343	>tca_00145	>tco_00359	>tin_00404	>twa_00246	>uho_00355	>uma_00347
>smut_0516	>sre_00347	>ssc_00360	>tca_00156	>tco_00390	>tin_00414	>twa_00247	>uho_00367	>uma_00350
>smut_0523	>sre_00367	>ssc_00412	>tca_00200	>tco_00415	>tin_00432	>twa_00265	>uho_00369	>uma_00420
>smut_0527	>sre_00384	>ssc_00466	>tca_00204	>tco_00418	>tin_00439	>twa_00291	>uho_00393	>uma_00436
>smut_0536	>sre_00414	>ssc_00468	>tca_00211	>tco_00429	>tin_00489	>twa_00304	>uho_00395	>uma_00447
>smut_0550	>sre_00491	>ssc_00488	>tca_00212	>tco_00450	>tin_00494	>twa_00366	>uho_00401	>uma_00473
>smut_0585	>sre_00492	>ssc_00502	>tca_00213	>tco_00451	>tin_00498	>twa_00372	>uho_00415	>uma_00474
>smut_0588	>sre_00493	>ssc_00514	>tca_00214	>tco_00455	>tin_00499	>twa_00375	>uho_00435	>uma_00475
>smut_0589	>sre_00526	>ssc_00563	>tca_00215	>tco_00503	>tin_00500	>twa_00393	>uho_00436	>uma_00494
>smut_0620	>sre_00535	>ssc_00639	>tca_00233	>tco_00506	>tin_00513	>twa_00404	>uho_00446	>uma_00509
>smut_0643	>sre_00539	>ssc_00672	>tca_00247	>tco_00515	>tin_00537	>twa_00411	>uho_00448	>uma_00567
>smut_0664	>sre_00585	>ssc_00674	>tca_00253	>tco_00524	>tin_00544	>twa_00414	>uho_00465	>uma_00568
>smut_0677	>sre_00587	>ssc_00706	>tca_00277	>tco_00529	>tin_00554	>twa_00415	>uho_00469	>uma_00569
>smut_0691	>sre_00632	>ssc_00724	>tca_00289	>tco_00533	>tin_00563	>twa_00424	>uho_00512	>uma_00590
>smut_0693	>sre_00646	>ssc_00738	>tca_00332	>tco_00540	>tin_00628	>twa_00425	>uho_00530	>uma_00599
>smut_0694	>sre_00678	>ssc_00740	>tca_00338	>tco_00600	>tin_00650	>twa_00438	>uho_00568	>uma_00630
>smut_0698	>sre_00718	>ssc_00785	>tca_00343	>tco_00605	>tin_00651	>twa_00444	>uho_00650	>uma_00642
>smut_0731	>sre_00746	>ssc_00811	>tca_00367	>tco_00607	>tin_00656	>twa_00446	>uho_00666	>uma_00663
>smut_0735	>sre_00750	>ssc_00820	>tca_00383	>tco_00635	>tin_00658	>twa_00464	>uho_00694	>uma_00673
>smut_0749	>sre_00754	>ssc_00843	>tca_00394	>tco_00700	>tin_00675	>twa_00467	>uho_00729	>uma_00701
>smut_0755	>sre_00773	>ssc_00847	>tca_00397	>tco_00715	>tin_00691	>twa_00468	>uho_00769	>uma_00729
>smut_0756	>sre_00783	>ssc_00866	>tca_00412	>tco_00721	>tin_00719	>twa_00469	>uho_00771	>uma_00733
>smut_0760	>sre_00842	>ssc_00876	>tca_00413	>tco_00722	>tin_00729	>twa_00470	>uho_00778	>uma_00737
>smut_0845	>sre_00854	>ssc_00904	>tca_00431	>tco_00727	>tin_00737	>twa_00487	>uho_00780	>uma_00756
>smut_0864	>sre_00855	>ssc_00905	>tca_00442	>tco_00728	>tin_00742	>twa_00490	>uho_00792	>uma_00765
>smut_0869	>sre_00856	>ssc_00915	>tca_00445	>tco_00747	>tin_00745	>twa_00506	>uho_00796	>uma_00827
>smut_0883	>sre_00857	>ssc_00960	>tca_00469	>tco_00761	>tin_00771	>twa_00529	>uho_00797	>uma_00839
>smut_0884	>sre_00911	>ssc_00988	>tca_00475	>tco_00762	>tin_00773	>twa_00546	>uho_00802	>uma_00840
>smut_0900	>sre_00955	>ssc_01015	>tca_00517	>tco_00775	>tin_00787	>twa_00595	>uho_00822	>uma_00842
>smut_0910	>sre_00960	>ssc_01056	>tca_00522	>tco_00820	>tin_00797	>twa_00635	>uho_00830	>uma_00858
>smut_0911	>sre_00989	>ssc_01086	>tca_00532	>tco_00839	>tin_00827	>twa_00644	>uho_00857	>uma_00873
>smut_0922	>sre_00990	>ssc_01088	>tca_00538	>tco_00844	>tin_00828	>twa_00647	>uho_00861	>uma_00874
>smut_0941	>sre_00991	>ssc_01090	>tca_00558	>tco_00856	>tin_00851	>twa_00648	>uho_00875	>uma_00877
>smut_0945	>sre_00992	>ssc_01097	>tca_00571	>tco_00858	>tin_00861	>twa_00678	>uho_00893	>uma_00888
>smut_0955	>sre_00993	>ssc_01121	>tca_00581	>tco_00864	>tin_00864	>twa_00689	>uho_00903	>uma_00932
>smut_0962	>sre_00994	>ssc_01146	>tca_00602	>tco_00867	>tin_00871	>twa_00698	>uho_00947	>uma_00939
>smut_0969	>sre_00995	>ssc_01212	>tca_00611	>tco_00889	>tin_00881	>twa_00701	>uho_00960	>uma_00943
>smut_0970	>sre_00996	>ssc_01230	>tca_00627	>tco_00900	>tin_00926	>twa_00702	>uho_00995	>uma_00947
>smut_0971	>sre_00997	>ssc_01246	>tca_00630	>tco_00928	>tin_00964	>twa_00713	>uho_01030	>uma_00965
>smut_0991	>sre_00998	>ssc_01257	>tca_00637	>tco_00946	>tin_00979	>twa_00719	>uho_01040	>uma_00975
>smut_1035	>sre_00999	>ssc_01270	>tca_00650	>tco_00949	>tin_01028	>twa_00728	>uho_01113	>uma_01000
>smut_1036	>sre_01020	>ssc_01340	>tca_00658	>tco_00961	>tin_01031	>twa_00733	>uho_01116	>uma_01021
>smut_1037	>sre_01055	>ssc_01347	>tca_00691	>tco_00974	>tin_01032	>twa_00736	>uho_01117	>uma_01023
>smut_1043	>sre_01071	>ssc_01348	>tca_00707	>tco_00980	>tin_01051	>twa_00737	>uho_01118	>uma_01039
>smut_1064	>sre_01109	>ssc_01376	>tca_00710	>tco_00990	>tin_01080	>twa_00794	>uho_01119	>uma_01082
>smut_1119	>sre_01126	>ssc_01387	>tca_00720	>tco_01000	>tin_01086	>twa_00797	>uho_01122	>uma_01086
>smut_1134	>sre_01144	>ssc_01389	>tca_00721	>tco_01033	>tin_01110	>twa_00834	>uho_01144	>uma_01089
>smut_1148	>sre_01175	>ssc_01422	>tca_00724	>tco_01043	>tin_01121	>twa_00835	>uho_01171	>uma_01104
>smut_1149	>sre_01176	>ssc_01428	>tca_00728	>tco_01061	>tin_01125	>twa_00838	>uho_01174	>uma_01130
>smut_1164	>sre_01202	>ssc_01454	>tca_00730	>tco_01066	>tin_01145	>twa_00873	>uho_01179	>uma_01201
>smut_1171	>sre_01230	>ssc_01457	>tca_00738	>tco_01086	>tin_01160	>twa_00874	>uho_01194	>uma_01202
>smut_1200	>sre_01232	>ssc_01460	>tca_00750	>tco_01099	>tin_01168	>twa_00938	>uho_01195	>uma_01205
>smut_1209	>sre_01290	>ssc_01517	>tca_00766	>tco_01108	>tin_01171	>twa_00977	>uho_01204	>uma_01219
>smut_1237	>sre_01294	>ssc_01523	>tca_00772	>tco_01109	>tin_01178	>twa_01023	>uho_01225	>uma_01230
>smut_1252	>sre_01297	>ssc_01533	>tca_00795	>tco_01124	>tin_01223	>twa_01024	>uho_01228	>uma_01272
>smut_1275	>sre_01298	>ssc_01535	>tca_00827	>tco_01172	>tin_01230	>twa_01054	>uho_01229	>uma_01282
>smut_1276	>sre_01299	>ssc_01573	>tca_00838	>tco_01224	>tin_01239	>twa_01056	>uho_01231	>uma_01283
>smut_1288	>sre_01300	>ssc_01603	>tca_00861	>tco_01230	>tin_01317	>twa_01059	>uho_01247	>uma_01292
>smut_1289	>sre_01301	>ssc_01608	>tca_00873	>tco_01236	>tin_01326	>twa_01064	>uho_01258	>uma_01313
>smut_1309	>sre_01304	>ssc_01614	>tca_00874	>tco_01242	>tin_01329	>twa_01068	>uho_01261	>uma_01314
>smut_1311	>sre_01319	>ssc_01616	>tca_00879	>tco_01267	>tin_01345	>twa_01090	>uho_01263	>uma_01315
>smut_1359	>sre_01346	>ssc_01628	>tca_00887	>tco_01269	>tin_01376	>twa_01091	>uho_01268	>uma_01316
>smut_1370	>sre_01349	>ssc_01629	>tca_00909	>tco_01293	>tin_01446	>twa_01106	>uho_01342	>uma_01317
>smut_1372	>sre_01379	>ssc_01636	>tca_00944	>tco_01296	>tin_01459	>twa_01126	>uho_01344	>uma_01318
>smut_1432	>sre_01383	>ssc_01647	>tca_00972	>tco_01315	>tin_01492	>twa_01179	>uho_01367	>uma_01319
>smut_1433	>sre_01403	>ssc_01651	>tca_00979	>tco_01343	>tin_01513	>twa_01236	>uho_01395	>uma_01320
>smut_1434	>sre_01420	>ssc_01660	>tca_00980	>tco_01352	>tin_01529	>twa_01245	>uho_01401	>uma_01368
>smut_1482	>sre_01443	>ssc_01662	>tca_00999	>tco_01353	>tin_01555	>twa_01246	>uho_01404	>uma_01375
>smut_1502	>sre_01493	>ssc_01681	>tca_01017	>tco_01355	>tin_01567	>twa_01264	>uho_01433	>uma_01377
>smut_1516	>sre_01522	>ssc_01685	>tca_01020	>tco_01399	>tin_01569	>twa_01313	>uho_01448	>uma_01378
>smut_1522	>sre_01524	>ssc_01686	>tca_01021	>tco_01405	>tin_01575	>twa_01318	>uho_01451	>uma_01379
>smut_1527	>sre_01525	>ssc_01689	>tca_01022	>tco_01412	>tin_01588	>twa_01333	>uho_01480	>uma_01380
>smut_1528	>sre_01533	>ssc_01704	>tca_01024	>tco_01440	>tin_01649	>twa_01341	>uho_01495	>uma_01381
>smut_1531	>sre_01561	>ssc_01718	>tca_01033	>tco_01460	>tin_01659	>twa_01342	>uho_01509	>uma_01382
>smut_1532	>sre_01575	>ssc_01719	>tca_01053	>tco_01471	>tin_01686	>twa_01355	>uho_01559	>uma_01459
>smut_1564	>sre_01590	>ssc_01720	>tca_01057	>tco_01479	>tin_01689	>twa_01356	>uho_01570	>uma_01461
>smut_1569	>sre_01592	>ssc_01740	>tca_01058	>tco_01486	>tin_01703	>twa_01370	>uho_01574	>uma_01464
>smut_1582	>sre_01593	>ssc_01749	>tca_01060	>tco_01501	>tin_01704	>twa_01375	>uho_01577	>uma_01506
>smut_1595	>sre_01694	>ssc_01773	>tca_01064	>tco_01508	>tin_01705	>twa_01394	>uho_01619	>uma_01512
>smut_1634	>sre_01703	>ssc_01786	>tca_01066	>tco_01528	>tin_01706	>twa_01405	>uho_01641	>uma_01591
>smut_1637	>sre_01709	>ssc_01799	>tca_01070	>tco_01529	>tin_01741	>twa_01408	>uho_01643	>uma_01605
>smut_1650	>sre_01717	>ssc_01800	>tca_01075	>tco_01544	>tin_01742	>twa_01454	>uho_01676	>uma_01606
>smut_1662	>sre_01749	>ssc_01820	>tca_01082	>tco_01553	>tin_01743	>twa_01461	>uho_01711	>uma_01635
>smut_1663	>sre_01753	>ssc_01842	>tca_01084	>tco_01570	>tin_01749	>twa_01492	>uho_01727	>uma_01646
>smut_1664	>sre_01754	>ssc_01847	>tca_01100	>tco_01571	>tin_01750	>twa_01535	>uho_01728	>uma_01648
>smut_1665	>sre_01756	>ssc_01872	>tca_01104	>tco_01579	>tin_01753	>twa_01556	>uho_01743	>uma_01691
>smut_1669	>sre_01758	>ssc_01874	>tca_01109	>tco_01593	>tin_01755	>twa_01570	>uho_01814	>uma_01717
>smut_1683	>sre_01769	>ssc_01904	>tca_01110	>tco_01595	>tin_01775	>twa_01572	>uho_01849	>uma_01720
>smut_1685	>sre_01796	>ssc_01930	>tca_01131	>tco_01602	>tin_01777	>twa_01587	>uho_01854	>uma_01728
>smut_1686	>sre_01797	>ssc_01933	>tca_01134	>tco_01611	>tin_01778	>twa_01625	>uho_01863	>uma_01782
>smut_1687	>sre_01817	>ssc_01934	>tca_01147	>tco_01630	>tin_01785	>twa_01629	>uho_01864	>uma_01788
>smut_1688	>sre_01820	>ssc_01935	>tca_01181	>tco_01673	>tin_01809	>twa_01633	>uho_01865	>uma_01801
>smut_1719	>sre_01855	>ssc_01936	>tca_01185	>tco_01689	>tin_01829	>twa_01634	>uho_01887	>uma_01829
>smut_1735	>sre_01860	>ssc_01954	>tca_01186	>tco_01696	>tin_01832	>twa_01669	>uho_01919	>uma_01846
>smut_1755	>sre_01862	>ssc_01957	>tca_01196	>tco_01708	>tin_01846	>twa_01674	>uho_01945	>uma_01870
>smut_1797	>sre_01876	>ssc_02003	>tca_01197	>tco_01727	>tin_01848	>twa_01690	>uho_01957	>uma_01872
>smut_1829	>sre_01887	>ssc_02045	>tca_01198	>tco_01728	>tin_01874	>twa_01697	>uho_01986	>uma_01876
>smut_1838	>sre_01901	>ssc_02062	>tca_01199	>tco_01730	>tin_01894	>twa_01715	>uho_02020	>uma_01877
>smut_1839	>sre_01909	>ssc_02071	>tca_01200	>tco_01742	>tin_01897	>twa_01780	>uho_02021	>uma_01884
>smut_1842	>sre_01940	>ssc_02112	>tca_01201	>tco_01747	>tin_01945	>twa_01788	>uho_02023	>uma_01886
>smut_1913	>sre_01963	>ssc_02122	>tca_01202	>tco_01750	>tin_01946	>twa_01822	>uho_02060	>uma_01894
>smut_1941	>sre_01975	>ssc_02131	>tca_01219	>tco_01770	>tin_01947	>twa_01828	>uho_02082	>uma_01899
>smut_1962	>sre_02061	>ssc_02168	>tca_01220	>tco_01788	>tin_01953	>twa_01829	>uho_02094	>uma_01900
>smut_1984	>sre_02089	>ssc_02178	>tca_01225	>tco_01807	>tin_01978	>twa_01831	>uho_02110	>uma_01907
>smut_1985	>sre_02102	>ssc_02202	>tca_01238	>tco_01818	>tin_01996	>twa_01844	>uho_02116	>uma_01908
>smut_2000	>sre_02147	>ssc_02212	>tca_01251	>tco_01820	>tin_02065	>twa_01848	>uho_02162	>uma_01919
>smut_2010	>sre_02166	>ssc_02215	>tca_01253	>tco_01829	>tin_02093	>twa_01849	>uho_02163	>uma_01920
>smut_2017	>sre_02171	>ssc_02219	>tca_01256	>tco_01830	>tin_02094	>twa_01853	>uho_02166	>uma_01924
>smut_2031	>sre_02174	>ssc_02225	>tca_01258	>tco_01864	>tin_02095	>twa_01856	>uho_02224	>uma_01932
>smut_2036	>sre_02192	>ssc_02268	>tca_01263	>tco_01865	>tin_02096	>twa_01868	>uho_02225	>uma_01934
>smut_2044	>sre_02231	>ssc_02293	>tca_01285	>tco_01877	>tin_02121	>twa_01905	>uho_02231	>uma_01956
>smut_2045	>sre_02233	>ssc_02339	>tca_01292	>tco_01885	>tin_02122	>twa_01906	>uho_02256	>uma_01959
>smut_2073	>sre_02242	>ssc_02341	>tca_01307	>tco_01902	>tin_02127	>twa_01914	>uho_02269	>uma_01960
>smut_2076	>sre_02273	>ssc_02412	>tca_01308	>tco_01921	>tin_02130	>twa_01923	>uho_02277	>uma_01963
>smut_2093	>sre_02279	>ssc_02414	>tca_01323	>tco_01925	>tin_02177	>twa_01946	>uho_02351	>uma_01978
>smut_2110	>sre_02280	>ssc_02415	>tca_01324	>tco_01926	>tin_02190	>twa_01949	>uho_02353	>uma_01994
>smut_2129	>sre_02292	>ssc_02416	>tca_01325	>tco_01976	>tin_02196	>twa_01957	>uho_02386	>uma_01996
>smut_2180	>sre_02301	>ssc_02471	>tca_01326	>tco_01977	>tin_02198	>twa_02015	>uho_02396	>uma_02015
>smut_2211	>sre_02312	>ssc_02473	>tca_01327	>tco_02027	>tin_02247	>twa_02036	>uho_02397	>uma_02027
>smut_2229	>sre_02314	>ssc_02476	>tca_01330	>tco_02033	>tin_02290	>twa_02125	>uho_02410	>uma_02049
>smut_2248	>sre_02325	>ssc_02477	>tca_01331	>tco_02097	>tin_02291	>twa_02155	>uho_02417	>uma_02052
>smut_2252	>sre_02397	>ssc_02478	>tca_01332	>tco_02127	>tin_02300	>twa_02175	>uho_02419	>uma_02057
>smut_2295	>sre_02406	>ssc_02479	>tca_01333	>tco_02155	>tin_02311	>twa_02221	>uho_02431	>uma_02069
>smut_2325	>sre_02408	>ssc_02502	>tca_01378	>tco_02156	>tin_02314	>twa_02228	>uho_02446	>uma_02087
>smut_2330	>sre_02476	>ssc_02513	>tca_01379	>tco_02176	>tin_02335	>twa_02235	>uho_02460	>uma_02091
>smut_2331	>sre_02488	>ssc_02523	>tca_01390	>tco_02179	>tin_02337	>twa_02246	>uho_02467	>uma_02092
>smut_2429	>sre_02534	>ssc_02571	>tca_01397	>tco_02198	>tin_02358	>twa_02259	>uho_02468	>uma_02102
>smut_2470	>sre_02538	>ssc_02601	>tca_01418	>tco_02200	>tin_02378	>twa_02271	>uho_02472	>uma_02124
>smut_2473	>sre_02570	>ssc_02603	>tca_01432	>tco_02205	>tin_02379	>twa_02280	>uho_02504	>uma_02129
>smut_2503	>sre_02593	>ssc_02607	>tca_01440	>tco_02219	>tin_02385	>twa_02296	>uho_02506	>uma_02167
>smut_2506	>sre_02610	>ssc_02621	>tca_01442	>tco_02223	>tin_02387	>twa_02297	>uho_02512	>uma_02190
>smut_2520	>sre_02655	>ssc_02629	>tca_01443	>tco_02229	>tin_02388	>twa_02354	>uho_02521	>uma_02198
>smut_2521	>sre_02702	>ssc_02647	>tca_01488	>tco_02235	>tin_02394	>twa_02391	>uho_02533	>uma_02203
>smut_2541	>sre_02706	>ssc_02653	>tca_01490	>tco_02249	>tin_02449	>twa_02397	>uho_02534	>uma_02249
>smut_2552	>sre_02708	>ssc_02659	>tca_01536	>tco_02251	>tin_02454	>twa_02409	>uho_02541	>uma_02269
>smut_2565	>sre_02710	>ssc_02663	>tca_01539	>tco_02255	>tin_02479	>twa_02410	>uho_02542	>uma_02301
>smut_2570	>sre_02711	>ssc_02664	>tca_01546	>tco_02263	>tin_02516	>twa_02413	>uho_02553	>uma_02318
>smut_2584	>sre_02714	>ssc_02666	>tca_01547	>tco_02273	>tin_02520	>twa_02439	>uho_02557	>uma_02319
>smut_2585	>sre_02716	>ssc_02670	>tca_01565	>tco_02275	>tin_02522	>twa_02440	>uho_02565	>uma_02324
>smut_2586	>sre_02717	>ssc_02671	>tca_01585	>tco_02283	>tin_02561	>twa_02450	>uho_02573	>uma_02326
>smut_2590	>sre_02723	>ssc_02688	>tca_01593	>tco_02287	>tin_02570	>twa_02452	>uho_02588	>uma_02415
>smut_2602	>sre_02726	>ssc_02715	>tca_01625	>tco_02302	>tin_02618	>twa_02457	>uho_02591	>uma_02432
>smut_2623	>sre_02728	>ssc_02723	>tca_01628	>tco_02328	>tin_02623	>twa_02470	>uho_02592	>uma_02441
>smut_2651	>sre_02729	>ssc_02740	>tca_01667	>tco_02348	>tin_02648	>twa_02493	>uho_02596	>uma_02448
>smut_2678	>sre_02730	>ssc_02822	>tca_01684	>tco_02354	>tin_02665	>twa_02496	>uho_02609	>uma_02453
>smut_2695	>sre_02733	>ssc_02834	>tca_01700	>tco_02394	>tin_02677	>twa_02503	>uho_02626	>uma_02477
>smut_2709	>sre_02734	>ssc_02862	>tca_01704	>tco_02419	>tin_02685	>twa_02504	>uho_02627	>uma_02488
>smut_2738	>sre_02735	>ssc_02879	>tca_01757	>tco_02422	>tin_02687	>twa_02509	>uho_02647	>uma_02497
>smut_2739	>sre_02736	>ssc_02895	>tca_01792	>tco_02454	>tin_02692	>twa_02510	>uho_02664	>uma_02521
>smut_2744	>sre_02766	>ssc_02898	>tca_01795	>tco_02472	>tin_02694	>twa_02511	>uho_02709	>uma_02529
>smut_2748	>sre_02783	>ssc_02994	>tca_01812	>tco_02487	>tin_02708	>twa_02515	>uho_02721	>uma_02530
>smut_2773	>sre_02861	>ssc_03005	>tca_01813	>tco_02488	>tin_02733	>twa_02550	>uho_02738	>uma_02544
>smut_2774	>sre_02875	>ssc_03038	>tca_01869	>tco_02503	>tin_02745	>twa_02558	>uho_02785	>uma_02545
>smut_2801	>sre_02903	>ssc_03045	>tca_01888	>tco_02528	>tin_02766	>twa_02594	>uho_02820	>uma_02546
>smut_2803	>sre_02910	>ssc_03046	>tca_01902	>tco_02532	>tin_02769	>twa_02606	>uho_02830	>uma_02547
>smut_2804	>sre_02914	>ssc_03053	>tca_01914	>tco_02540	>tin_02816	>twa_02616	>uho_02835	>uma_02548
>smut_2843	>sre_02917	>ssc_03061	>tca_01915	>tco_02555	>tin_02859	>twa_02622	>uho_02836	>uma_02549
>smut_2868	>sre_02926	>ssc_03089	>tca_01917	>tco_02569	>tin_02884	>twa_02623	>uho_02866	>uma_02550
>smut_2869	>sre_02951	>ssc_03153	>tca_01926	>tco_02571	>tin_02907	>twa_02631	>uho_02904	>uma_02551
>smut_2882	>sre_02961	>ssc_03154	>tca_01932	>tco_02593	>tin_02921	>twa_02638	>uho_02906	>uma_02589
>smut_2893	>sre_02974	>ssc_03214	>tca_01934	>tco_02610	>tin_02945	>twa_02651	>uho_02951	>uma_02596
>smut_2910	>sre_02994	>ssc_03225	>tca_01935	>tco_02636	>tin_02948	>twa_02667	>uho_02952	>uma_02600
>smut_2963	>sre_02996	>ssc_03226	>tca_01943	>tco_02637	>tin_02973	>twa_02671	>uho_02994	>uma_02605
>smut_2964	>sre_03004	>ssc_03227	>tca_01954	>tco_02646	>tin_02995	>twa_02687	>uho_03029	>uma_02606
>smut_2965	>sre_03010	>ssc_03228	>tca_01956	>tco_02656	>tin_03071	>twa_02688	>uho_03043	>uma_02607
>smut_2970	>sre_03054	>ssc_03254	>tca_01970	>tco_02658	>tin_03073	>twa_02698	>uho_03056	>uma_02609
>smut_2989	>sre_03057	>ssc_03266	>tca_01973	>tco_02670	>tin_03082	>twa_02711	>uho_03061	>uma_02618
>smut_3004	>sre_03061	>ssc_03270	>tca_01984	>tco_02681	>tin_03088	>twa_02725	>uho_03130	>uma_02626
>smut_3019	>sre_03120	>ssc_03283	>tca_02003	>tco_02689	>tin_03106	>twa_02731	>uho_03153	>uma_02645
>smut_3035	>sre_03168	>ssc_03286	>tca_02012	>tco_02690	>tin_03107	>twa_02735	>uho_03154	>uma_02646
>smut_3040	>sre_03171	>ssc_03292	>tca_02072	>tco_02693	>tin_03112	>twa_02762	>uho_03159	>uma_02647
>smut_3046	>sre_03192	>ssc_03346	>tca_02073	>tco_02700	>tin_03125	>twa_02765	>uho_03161	>uma_02648
>smut_3074	>sre_03246	>ssc_03387	>tca_02076	>tco_02715	>tin_03132	>twa_02771	>uho_03209	>uma_02657
>smut_3110	>sre_03248	>ssc_03427	>tca_02129	>tco_02743	>tin_03136	>twa_02773	>uho_03221	>uma_02660
>smut_3112	>sre_03256	>ssc_03428	>tca_02133	>tco_02744	>tin_03142	>twa_02777	>uho_03265	>uma_02683
>smut_3124	>sre_03276	>ssc_03440	>tca_02139	>tco_02752	>tin_03164	>twa_02781	>uho_03282	>uma_02710
>smut_3125	>sre_03277	>ssc_03467	>tca_02145	>tco_02758	>tin_03172	>twa_02783	>uho_03289	>uma_02716
>smut_3150	>sre_03278	>ssc_03502	>tca_02153	>tco_02786	>tin_03173	>twa_02788	>uho_03295	>uma_02717
>smut_3180	>sre_03279	>ssc_03509	>tca_02162	>tco_02811	>tin_03174	>twa_02818	>uho_03304	>uma_02718
>smut_3190	>sre_03280	>ssc_03519	>tca_02173	>tco_02820	>tin_03201	>twa_02828	>uho_03321	>uma_02719
>smut_3211	>sre_03281	>ssc_03521	>tca_02194	>tco_02830	>tin_03242	>twa_02832	>uho_03323	>uma_02720
>smut_3223	>sre_03282	>ssc_03522	>tca_02205	>tco_02833	>tin_03257	>twa_02845	>uho_03333	>uma_02721
>smut_3226	>sre_03283	>ssc_03533	>tca_02216	>tco_02834	>tin_03268	>twa_02853	>uho_03343	>uma_02722
>smut_3228	>sre_03284	>ssc_03557	>tca_02217	>tco_02855	>tin_03294	>twa_02859	>uho_03353	>uma_02779
>smut_3234	>sre_03285	>ssc_03560	>tca_02228	>tco_02856	>tin_03295	>twa_02881	>uho_03388	>uma_02861
>smut_3241	>sre_03286	>ssc_03572	>tca_02235	>tco_02870	>tin_03296	>twa_02895	>uho_03404	>uma_02874
>smut_3282	>sre_03336	>ssc_03579	>tca_02251	>tco_02878	>tin_03297	>twa_02896	>uho_03442	>uma_02899
>smut_3298	>sre_03345	>ssc_03584	>tca_02301	>tco_02917	>tin_03309	>twa_02897	>uho_03451	>uma_02906
>smut_3299	>sre_03347	>ssc_03595	>tca_02318	>tco_03017	>tin_03310	>twa_02900	>uho_03457	>uma_02907
>smut_3324	>sre_03348	>ssc_03630	>tca_02323	>tco_03020	>tin_03337	>twa_02912	>uho_03461	>uma_02908
>smut_3334	>sre_03349	>ssc_03698	>tca_02338	>tco_03048	>tin_03387	>twa_02922	>uho_03506	>uma_02939
>smut_3371	>sre_03350	>ssc_03700	>tca_02381	>tco_03077	>tin_03464	>twa_02923	>uho_03554	>uma_02942
>smut_3421	>sre_03407	>ssc_03705	>tca_02382	>tco_03085	>tin_03466	>twa_02925	>uho_03563	>uma_02956
>smut_3440	>sre_03421	>ssc_03707	>tca_02383	>tco_03088	>tin_03480	>twa_02931	>uho_03570	>uma_02966
>smut_3449	>sre_03423	>ssc_03794	>tca_02384	>tco_03093	>tin_03486	>twa_02973	>uho_03576	>uma_02967
>smut_3478	>sre_03427	>ssc_03808	>tca_02386	>tco_03099	>tin_03494	>twa_02979	>uho_03605	>uma_02968
>smut_3484	>sre_03464	>ssc_03818	>tca_02405	>tco_03109	>tin_03508	>twa_02983	>uho_03664	>uma_02969
>smut_3533	>sre_03493	>ssc_03821	>tca_02408	>tco_03112	>tin_03514	>twa_02996	>uho_03667	>uma_02970
>smut_3538	>sre_03499	>ssc_03838	>tca_02414	>tco_03118	>tin_03531	>twa_03034	>uho_03690	>uma_02971
>smut_3557	>sre_03503	>ssc_03859	>tca_02422	>tco_03124	>tin_03578	>twa_03045	>uho_03721	>uma_02972
>smut_3558	>sre_03504	>ssc_03874	>tca_02430	>tco_03131	>tin_03581	>twa_03073	>uho_03723	>uma_02973
>smut_3562	>sre_03519	>ssc_03892	>tca_02451	>tco_03132	>tin_03649	>twa_03093	>uho_03743	>uma_02991
>smut_3569	>sre_03539	>ssc_03893	>tca_02452	>tco_03136	>tin_03674	>twa_03095	>uho_03744	>uma_03017
>smut_3575	>sre_03590	>ssc_03894	>tca_02453	>tco_03149	>tin_03676	>twa_03122	>uho_03774	>uma_03033
>smut_3578	>sre_03604	>ssc_03906	>tca_02469	>tco_03182	>tin_03688	>twa_03132	>uho_03775	>uma_03048
>smut_3589	>sre_03624	>ssc_03916	>tca_02553	>tco_03188	>tin_03689	>twa_03149	>uho_03776	>uma_03137
>smut_3614	>sre_03626	>ssc_03917	>tca_02554	>tco_03217	>tin_03690	>twa_03164	>uho_03784	>uma_03147
>smut_3622	>sre_03627	>ssc_03919	>tca_02567	>tco_03218	>tin_03691	>twa_03172	>uho_03787	>uma_03177
>smut_3642	>sre_03652	>ssc_03921	>tca_02572	>tco_03230	>tin_03692	>twa_03184	>uho_03802	>uma_03184
>smut_3648	>sre_03659	>ssc_03923	>tca_02607	>tco_03241	>tin_03703	>twa_03188	>uho_03803	>uma_03193
>smut_3651	>sre_03660	>ssc_03924	>tca_02612	>tco_03243	>tin_03715	>twa_03212	>uho_03821	>uma_03208
>smut_3675	>sre_03661	>ssc_03925	>tca_02627	>tco_03245	>tin_03718	>twa_03229	>uho_03822	>uma_03209
>smut_3693	>sre_03662	>ssc_03926	>tca_02674	>tco_03283	>tin_03719	>twa_03232	>uho_03827	>uma_03211
>smut_3696	>sre_03663	>ssc_03927	>tca_02729	>tco_03287	>tin_03721	>twa_03247	>uho_03842	>uma_03214
>smut_3697	>sre_03664	>ssc_03930	>tca_02740	>tco_03289	>tin_03722	>twa_03255	>uho_03844	>uma_03262
>smut_3716	>sre_03665	>ssc_03945	>tca_02741	>tco_03330	>tin_03732	>twa_03268	>uho_03909	>uma_03266
>smut_3735	>sre_03691	>ssc_03969	>tca_02750	>tco_03331	>tin_03765	>twa_03279	>uho_03923	>uma_03285
>smut_3737	>sre_03692	>ssc_03974	>tca_02752	>tco_03332	>tin_03807	>twa_03307	>uho_03952	>uma_03313
>smut_3743	>sre_03693	>ssc_03992	>tca_02780	>tco_03335	>tin_03821	>twa_03317	>uho_03962	>uma_03314
>smut_3747	>sre_03694	>ssc_03994	>tca_02813	>tco_03343	>tin_03837	>twa_03320	>uho_03966	>uma_03315
>smut_3763	>sre_03732	>ssc_04073	>tca_02886	>tco_03354	>tin_03845	>twa_03345	>uho_03968	>uma_03316
>smut_3768	>sre_03763	>ssc_04084	>tca_02887	>tco_03360	>tin_03850	>twa_03352	>uho_04012	>uma_03317
>smut_3770	>sre_03809	>ssc_04085	>tca_02966	>tco_03365	>tin_03851	>twa_03360	>uho_04018	>uma_03328
>smut_3771	>sre_03822	>ssc_04092	>tca_02996	>tco_03409	>tin_03855	>twa_03364	>uho_04019	>uma_03337
>smut_3772	>sre_03846	>ssc_04139	>tca_03005	>tco_03414	>tin_03861	>twa_03403	>uho_04037	>uma_03386
>smut_3775	>sre_03853	>ssc_04140	>tca_03011	>tco_03421	>tin_03862	>twa_03409	>uho_04087	>uma_03387
>smut_3778	>sre_03854	>ssc_04141	>tca_03035	>tco_03430	>tin_03879	>twa_03410	>uho_04119	>uma_03390
>smut_3780	>sre_03888	>ssc_04143	>tca_03059	>tco_03449	>tin_03882	>twa_03418	>uho_04120	>uma_03452
>smut_3781	>sre_03895	>ssc_04145	>tca_03064	>tco_03455	>tin_03931	>twa_03419	>uho_04133	>uma_03482
>smut_3782	>sre_03903	>ssc_04151	>tca_03075	>tco_03475	>tin_03933	>twa_03448	>uho_04138	>uma_03494
>smut_3784	>sre_03962	>ssc_04158	>tca_03097	>tco_03479	>tin_03954	>twa_03453	>uho_04149	>uma_03495
>smut_3787	>sre_03979	>ssc_04182	>tca_03118	>tco_03486	>tin_03956	>twa_03457	>uho_04151	>uma_03502
>smut_3792	>sre_03986	>ssc_04203	>tca_03154	>tco_03496	>tin_03957	>twa_03461	>uho_04171	>uma_03517
>smut_3800	>sre_03988	>ssc_04208	>tca_03161	>tco_03508	>tin_04024	>twa_03473	>uho_04172	>uma_03537
>smut_3801	>sre_03991	>ssc_04254	>tca_03197	>tco_03582	>tin_04046	>twa_03479	>uho_04177	>uma_03548
>smut_3802	>sre_04009	>ssc_04255	>tca_03219	>tco_03609	>tin_04070	>twa_03480	>uho_04203	>uma_03583
>smut_3803	>sre_04023	>ssc_04257	>tca_03252	>tco_03621	>tin_04089	>twa_03481	>uho_04207	>uma_03587
>smut_3807	>sre_04025	>ssc_04259	>tca_03254	>tco_03624	>tin_04098	>twa_03546	>uho_04221	>uma_03591
>smut_3809	>sre_04030	>ssc_04260	>tca_03321	>tco_03658	>tin_04111	>twa_03564	>uho_04284	>uma_03621
>smut_3821	>sre_04045	>ssc_04261	>tca_03347	>tco_03659	>tin_04123	>twa_03566	>uho_04286	>uma_03638
>smut_3822	>sre_04046	>ssc_04263	>tca_03361	>tco_03679	>tin_04126	>twa_03594	>uho_04306	>uma_03682
>smut_3825	>sre_04048	>ssc_04279	>tca_03362	>tco_03693	>tin_04127	>twa_03608	>uho_04326	>uma_03683
>smut_3835	>sre_04051	>ssc_04280	>tca_03371	>tco_03702	>tin_04140	>twa_03623	>uho_04337	>uma_03684
>smut_3852	>sre_04062	>ssc_04282	>tca_03372	>tco_03724	>tin_04162	>twa_03624	>uho_04342	>uma_03694
>smut_3901	>sre_04063	>ssc_04310	>tca_03379	>tco_03730	>tin_04197	>twa_03627	>uho_04343	>uma_03705
>smut_3929	>sre_04084	>ssc_04327	>tca_03400	>tco_03739	>tin_04207	>twa_03629	>uho_04347	>uma_03706
>smut_3932	>sre_04093	>ssc_04338	>tca_03403	>tco_03760	>tin_04241	>twa_03638	>uho_04353	>uma_03707
>smut_3933	>sre_04126	>ssc_04353	>tca_03421	>tco_03776	>tin_04242	>twa_03639	>uho_04364	>uma_03708
>smut_3947	>sre_04127	>ssc_04358	>tca_03465	>tco_03778	>tin_04269	>twa_03640	>uho_04373	>uma_03715
>smut_3949	>sre_04128	>ssc_04366	>tca_03470	>tco_03791	>tin_04284	>twa_03641	>uho_04384	>uma_03716
>smut_3961	>sre_04129	>ssc_04393	>tca_03475	>tco_03810	>tin_04295	>twa_03643	>uho_04390	>uma_03731
>smut_3976	>sre_04151	>ssc_04398	>tca_03477	>tco_03818	>tin_04296	>twa_03646	>uho_04394	>uma_03758
>smut_3977	>sre_04154	>ssc_04399	>tca_03483	>tco_03823	>tin_04297	>twa_03692	>uho_04423	>uma_03762
>smut_4000	>sre_04156	>ssc_04403	>tca_03522	>tco_03825	>tin_04298	>twa_03694	>uho_04481	>uma_03780
>smut_4004	>sre_04162	>ssc_04433	>tca_03525	>tco_03871	>tin_04299	>twa_03706	>uho_04509	>uma_03802
>smut_4017	>sre_04192	>ssc_04456	>tca_03530	>tco_03882	>tin_04321	>twa_03727	>uho_04514	>uma_03803
>smut_4020	>sre_04197	>ssc_04467	>tca_03533	>tco_03895	>tin_04330	>twa_03749	>uho_04518	>uma_03828
>smut_4022	>sre_04202	>ssc_04539	>tca_03559	>tco_03896	>tin_04356	>twa_03755	>uho_04536	>uma_03860
>smut_4029	>sre_04250	>ssc_04540	>tca_03583	>tco_03926	>tin_04358	>twa_03765	>uho_04587	>uma_03862
>smut_4038	>sre_04256	>ssc_04552	>tca_03599	>tco_03934	>tin_04360	>twa_03789	>uho_04614	>uma_03872
>smut_4044	>sre_04259	>ssc_04553	>tca_03603	>tco_03941	>tin_04361	>twa_03791	>uho_04615	>uma_03873
>smut_4123	>sre_04278	>ssc_04554	>tca_03637	>tco_03952	>tin_04372	>twa_03801	>uho_04622	>uma_03883
>smut_4125	>sre_04311	>ssc_04555	>tca_03653	>tco_03965	>tin_04373	>twa_03802	>uho_04656	>uma_03888
>smut_4126	>sre_04340	>ssc_04556	>tca_03678	>tco_03968	>tin_04374	>twa_03803	>uho_04685	>uma_03901
>smut_4127	>sre_04354	>ssc_04557	>tca_03707	>tco_03971	>tin_04376	>twa_03805	>uho_04705	>uma_03902
>smut_4129	>sre_04355	>ssc_04558	>tca_03713	>tco_04000	>tin_04392	>twa_03821	>uho_04708	>uma_03907
>smut_4130	>sre_04387	>ssc_04560	>tca_03744	>tco_04017	>tin_04416	>twa_03835	>uho_04716	>uma_03944
>smut_4131	>sre_04398	>ssc_04586	>tca_03774	>tco_04040	>tin_04466	>twa_03885	>uho_04722	>uma_04011
>smut_4135	>sre_04434	>ssc_04615	>tca_03775	>tco_04077	>tin_04470	>twa_03906	>uho_04726	>uma_04017
>smut_4142	>sre_04443	>ssc_04616	>tca_03787	>tco_04096	>tin_04475	>twa_03935	>uho_04747	>uma_04054
>smut_4143	>sre_04470	>ssc_04622	>tca_03795	>tco_04119	>tin_04488	>twa_03956	>uho_04812	>uma_04066
>smut_4148	>sre_04473	>ssc_04643	>tca_03802	>tco_04128	>tin_04490	>twa_03982	>uho_04819	>uma_04067
>smut_4149	>sre_04478	>ssc_04694	>tca_03803	>tco_04144	>tin_04507	>twa_03983	>uho_04821	>uma_04089
>smut_4150	>sre_04481	>ssc_04710	>tca_03812	>tco_04176	>tin_04545	>twa_03991	>uho_04823	>uma_04090
>smut_4151	>sre_04533	>ssc_04723	>tca_03829	>tco_04183	>tin_04558	>twa_03992	>uho_04825	>uma_04117
>smut_4168	>sre_04539	>ssc_04725	>tca_03845	>tco_04187	>tin_04595	>twa_04011	>uho_04865	>uma_04118
>smut_4184	>sre_04550	>ssc_04762	>tca_03880	>tco_04190	>tin_04598	>twa_04035	>uho_04894	>uma_04134
>smut_4194	>sre_04552	>ssc_04784	>tca_03883	>tco_04196	>tin_04619	>twa_04048	>uho_04905	>uma_04137
>smut_4195	>sre_04581	>ssc_04836	>tca_03895	>tco_04224	>tin_04630	>twa_04051	>uho_04918	>uma_04153
>smut_4229	>sre_04598	>ssc_04843	>tca_03896	>tco_04267	>tin_04631	>twa_04057	>uho_04921	>uma_04164
>smut_4237	>sre_04622	>ssc_04846	>tca_03910	>tco_04271	>tin_04632	>twa_04097	>uho_04935	>uma_04171
>smut_4247	>sre_04624	>ssc_04857	>tca_03920	>tco_04273	>tin_04634	>twa_04112	>uho_04939	>uma_04196
>smut_4259	>sre_04628	>ssc_04895	>tca_03928	>tco_04284	>tin_04641	>twa_04113	>uho_04950	>uma_04217
>smut_4284	>sre_04629	>ssc_04900	>tca_03941	>tco_04306	>tin_04642	>twa_04121	>uho_04951	>uma_04250
>smut_4302	>sre_04638	>ssc_04905	>tca_03944	>tco_04318	>tin_04646	>twa_04130	>uho_04980	>uma_04251
>smut_4304	>sre_04650	>ssc_04906	>tca_03958	>tco_04322	>tin_04647	>twa_04153	>uho_04991	>uma_04252
>smut_4318	>sre_04651	>ssc_04908	>tca_03982	>tco_04325	>tin_04655	>twa_04156	>uho_05022	>uma_04253
>smut_4334	>sre_04657	>ssc_04909	>tca_03983	>tco_04347	>tin_04656	>twa_04165	>uho_05032	>uma_04254
>smut_4348	>sre_04658	>ssc_04910	>tca_04013	>tco_04350	>tin_04662	>twa_04166	>uho_05036	>uma_04255
>smut_4362	>sre_04669	>ssc_04911	>tca_04035	>tco_04366	>tin_04728	>twa_04167	>uho_05044	>uma_04256
>smut_4427	>sre_04670	>ssc_04912	>tca_04044	>tco_04378	>tin_04729	>twa_04178	>uho_05085	>uma_04257
>smut_4436	>sre_04674	>ssc_04914	>tca_04047	>tco_04386	>tin_04735	>twa_04181	>uho_05098	>uma_04258
>smut_4444	>sre_04683	>ssc_04915	>tca_04054	>tco_04395	>tin_04772	>twa_04192	>uho_05101	>uma_04259
>smut_4508	>sre_04691	>ssc_04919	>tca_04057	>tco_04398	>tin_04773	>twa_04202	>uho_05185	>uma_04311
>smut_4527	>sre_04705	>ssc_04921	>tca_04066	>tco_04413	>tin_04775	>twa_04246	>uho_05189	>uma_04326
>smut_4542	>sre_04709	>ssc_04971	>tca_04078	>tco_04415	>tin_04780	>twa_04269	>uho_05217	>uma_04365
>smut_4543	>sre_04710	>ssc_05028	>tca_04079	>tco_04422	>tin_04816	>twa_04292	>uho_05220	>uma_04429
>smut_4556	>sre_04729	>ssc_05047	>tca_04103	>tco_04423	>tin_04825	>twa_04294	>uho_05242	>uma_04430
>smut_4558	>sre_04745	>ssc_05050	>tca_04107	>tco_04438	>tin_04868	>twa_04296	>uho_05252	>uma_04455
>smut_4559	>sre_04746	>ssc_05103	>tca_04110	>tco_04440	>tin_04873	>twa_04297	>uho_05324	>uma_04488
>smut_4560	>sre_04747	>ssc_05125	>tca_04131	>tco_04442	>tin_04874	>twa_04318	>uho_05327	>uma_04545
>smut_4567	>sre_04760	>ssc_05155	>tca_04133	>tco_04452	>tin_04875	>twa_04322	>uho_05328	>uma_04550
>smut_4568	>sre_04768	>ssc_05156	>tca_04153	>tco_04453	>tin_04876	>twa_04340	>uho_05329	>uma_04551
>smut_4624	>sre_04780	>ssc_05157	>tca_04154	>tco_04482	>tin_04880	>twa_04342	>uho_05363	>uma_04553
>smut_4662	>sre_04804	>ssc_05163	>tca_04162	>tco_04508	>tin_04881	>twa_04345	>uho_05391	>uma_04554
>smut_4674	>sre_04807	>ssc_05164	>tca_04170	>tco_04509	>tin_04917	>twa_04346	>uho_05392	>uma_04556
>smut_4682	>sre_04820	>ssc_05165	>tca_04171	>tco_04515	>tin_04918	>twa_04347	>uho_05393	>uma_04557
>smut_4683	>sre_04826	>ssc_05216	>tca_04195	>tco_04516	>tin_04922	>twa_04361	>uho_05394	>uma_04558
>smut_4703	>sre_04844	>ssc_05231	>tca_04231	>tco_04517	>tin_04935	>twa_04367	>uho_05405	>uma_04559
>smut_4728	>sre_04845	>ssc_05291	>tca_04236	>tco_04518	>tin_04940	>twa_04385	>uho_05415	>uma_04561
>smut_4730	>sre_04853	>ssc_05306	>tca_04249	>tco_04533	>tin_04942	>twa_04392	>uho_05444	>uma_04564
>smut_4770	>sre_04855	>ssc_05309	>tca_04256	>tco_04601	>tin_04992	>twa_04432	>uho_05454	>uma_04578
>smut_4785	>sre_04876	>ssc_05310	>tca_04303	>tco_04614	>tin_04994	>twa_04437	>uho_05458	>uma_04604
>smut_4788	>sre_04880	>ssc_05311	>tca_04316	>tco_04649	>tin_05043	>twa_04458	>uho_05475	>uma_04616
>smut_4793	>sre_04904	>ssc_05312	>tca_04328	>tco_04660	>tin_05070	>twa_04478	>uho_05542	>uma_04622
>smut_4794	>sre_04912	>ssc_05313	>tca_04337	>tco_04665	>tin_05080	>twa_04489	>uho_05553	>uma_04623
>smut_4797	>sre_04917	>ssc_05314	>tca_04368	>tco_04681	>tin_05093	>twa_04509	>uho_05597	>uma_04624
>smut_4798	>sre_04965	>ssc_05317	>tca_04376	>tco_04687	>tin_05111	>twa_04510	>uho_05627	>uma_04628
>smut_4813	>sre_04987	>ssc_05320	>tca_04387	>tco_04699	>tin_05125	>twa_04513	>uho_05629	>uma_04631
>smut_4820	>sre_05035	>ssc_05379	>tca_04397	>tco_04704	>tin_05126	>twa_04514	>uho_05644	>uma_04634
>smut_4822	>sre_05036	>ssc_05381	>tca_04409	>tco_04707	>tin_05127	>twa_04523	>uho_05685	>uma_04663
>smut_4824	>sre_05041	>ssc_05430	>tca_04410	>tco_04717	>tin_05142	>twa_04524	>uho_05719	>uma_04689
>smut_4828	>sre_05043	>ssc_05431	>tca_04435	>tco_04722	>tin_05156	>twa_04526	>uho_05724	>uma_04771
>smut_4830	>sre_05113	>ssc_05445	>tca_04443	>tco_04800	>tin_05184	>twa_04530	>uho_05729	>uma_04772
>smut_4846	>sre_05133	>ssc_05462	>tca_04459	>tco_04814	>tin_05206	>twa_04562	>uho_05760	>uma_04781
>smut_4850	>sre_05158	>ssc_05478	>tca_04480	>tco_04816	>tin_05207	>twa_04614	>uho_05771	>uma_04782
>smut_4851	>sre_05165	>ssc_05510	>tca_04509	>tco_04822	>tin_05219	>twa_04642	>uho_05795	>uma_04783
>smut_4853	>sre_05170	>ssc_05538	>tca_04538	>tco_04839	>tin_05220	>twa_04658	>uho_05799	>uma_04809
>smut_4854	>sre_05185	>ssc_05547	>tca_04554	>tco_04843	>tin_05225	>twa_04705	>uho_05804	>uma_04839
>smut_4856	>sre_05195	>ssc_05565	>tca_04560	>tco_04845	>tin_05243	>twa_04719	>uho_05827	>uma_04853
>smut_4857	>sre_05196	>ssc_05635	>tca_04616	>tco_04846	>tin_05260	>twa_04763	>uho_05830	>uma_04859
>smut_4858	>sre_05205	>ssc_05648	>tca_04693	>tco_04885	>tin_05267	>twa_04768	>uho_05856	>uma_04883
>smut_4859	>sre_05214	>ssc_05686	>tca_04705	>tco_04890	>tin_05268	>twa_04772	>uho_05912	>uma_04885
>smut_4860	>sre_05237	>ssc_05688	>tca_04706	>tco_04892	>tin_05289	>twa_04775	>uho_05965	>uma_04908
>smut_4861	>sre_05245	>ssc_05691	>tca_04709	>tco_04894	>tin_05299	>twa_04781	>uho_05971	>uma_04981
>smut_4862	>sre_05246	>ssc_05692	>tca_04711	>tco_04900	>tin_05304	>twa_04782	>uho_05972	>uma_04990
>smut_4864	>sre_05247	>ssc_05694	>tca_04715	>tco_04915	>tin_05329	>twa_04785	>uho_05982	>uma_04996
>smut_4869	>sre_05248	>ssc_05696	>tca_04742	>tco_04925	>tin_05330	>twa_04826	>uho_05983	>uma_05003
>smut_4870	>sre_05249	>ssc_05699	>tca_04803	>tco_04933	>tin_05331	>twa_04856	>uho_05994	>uma_05038
>smut_4874	>sre_05265	>ssc_05720	>tca_04805	>tco_04958	>tin_05345	>twa_04865	>uho_05995	>uma_05041
>smut_4877	>sre_05266	>ssc_05732	>tca_04832	>tco_05000	>tin_05357	>twa_04867	>uho_05996	>uma_05044
>smut_4885	>sre_05267	>ssc_05754	>tca_04876	>tco_05012	>tin_05368	>twa_04881	>uho_06000	>uma_05054
>smut_4896	>sre_05268	>ssc_05757	>tca_04889	>tco_05013	>tin_05370	>twa_04890	>uho_06005	>uma_05080
>smut_4897	>sre_05271	>ssc_05809	>tca_04960	>tco_05020	>tin_05391	>twa_04911	>uho_06020	>uma_05081
>smut_4898	>sre_05279	>ssc_05849	>tca_04978	>tco_05021	>tin_05435	>twa_04951	>uho_06032	>uma_05093
>smut_4902	>sre_05281	>ssc_05914	>tca_04979	>tco_05068	>tin_05450	>twa_04958	>uho_06049	>uma_05101
>smut_4903	>sre_05282	>ssc_05934	>tca_04984	>tco_05076	>tin_05461	>twa_04963	>uho_06051	>uma_05103
>smut_4911	>sre_05283	>ssc_05945	>tca_05011	>tco_05129	>tin_05462	>twa_04977	>uho_06066	>uma_05107
>smut_4934	>sre_05284	>ssc_05958	>tca_05019	>tco_05142	>tin_05470	>twa_04996	>uho_06067	>uma_05138
>smut_4935	>sre_05287	>ssc_05960	>tca_05044	>tco_05167	>tin_05488	>twa_05009	>uho_06077	>uma_05143
>smut_4958	>sre_05288	>ssc_05965	>tca_05049	>tco_05174	>tin_05505	>twa_05010	>uho_06121	>uma_05148
>smut_4980	>sre_05289	>ssc_05999	>tca_05060	>tco_05185	>tin_05507	>twa_05026	>uho_06146	>uma_05150
>smut_4983	>sre_05315	>ssc_06004	>tca_05061	>tco_05192	>tin_05522	>twa_05038	>uho_06155	>uma_05164
>smut_4984	>sre_05324	>ssc_06024	>tca_05077	>tco_05193	>tin_05524	>twa_05042	>uho_06170	>uma_05175
>smut_4985	>sre_05328	>ssc_06057	>tca_05078	>tco_05195	>tin_05545	>twa_05059	>uho_06171	>uma_05195
>smut_4986	>sre_05333	>ssc_06063	>tca_05079	>tco_05198	>tin_05562	>twa_05066	>uho_06172	>uma_05232
>smut_4987	>sre_05334	>ssc_06067	>tca_05100	>tco_05219	>tin_05594	>twa_05091	>uho_06173	>uma_05255
>smut_4988	>sre_05336	>ssc_06068	>tca_05101	>tco_05233	>tin_05614	>twa_05107	>uho_06174	>uma_05265
>smut_4992	>sre_05345	>ssc_06069	>tca_05102	>tco_05245	>tin_05641	>twa_05117	>uho_06175	>uma_05300
>smut_4994	>sre_05356	>ssc_06108	>tca_05111	>tco_05252	>tin_05644	>twa_05118	>uho_06184	>uma_05354
>smut_4998	>sre_05379	>ssc_06111	>tca_05131	>tco_05258	>tin_05656	>twa_05124	>uho_06214	>uma_05372
>smut_4999	>sre_05380	>ssc_06140	>tca_05132	>tco_05322	>tin_05657	>twa_05128	>uho_06224	>uma_05381
>smut_5006	>sre_05381	>ssc_06155	>tca_05141	>tco_05333	>tin_05668	>twa_05162	>uho_06229	>uma_05392
>smut_5012	>sre_05384	>ssc_06168	>tca_05153	>tco_05338	>tin_05703	>twa_05190	>uho_06233	>uma_05414
>smut_5015	>sre_05393	>ssc_06177	>tca_05154	>tco_05353	>tin_05736	>twa_05197	>uho_06243	>uma_05427
>smut_5016	>sre_05395	>ssc_06223	>tca_05155	>tco_05374	>tin_05741	>twa_05204	>uho_06277	>uma_05447
>smut_5018	>sre_05396	>ssc_06232	>tca_05160	>tco_05375	>tin_05742	>twa_05218	>uho_06288	>uma_05477
>smut_5024	>sre_05401	>ssc_06239	>tca_05182	>tco_05441	>tin_05750	>twa_05232	>uho_06301	>uma_05497
>smut_5037	>sre_05402	>ssc_06258	>tca_05186	>tco_05459	>tin_05759	>twa_05237	>uho_06304	>uma_05501
>smut_5040	>sre_05403	>ssc_06297	>tca_05216	>tco_05460	>tin_05783	>twa_05238	>uho_06354	>uma_05502
>smut_5042	>sre_05404	>ssc_06311	>tca_05232	>tco_05461	>tin_05784	>twa_05253	>uho_06368	>uma_05506
>smut_5061	>sre_05405	>ssc_06351	>tca_05233	>tco_05462	>tin_05785	>twa_05255	>uho_06371	>uma_05517
>smut_5065	>sre_05406	>ssc_06360	>tca_05250	>tco_05463	>tin_05813	>twa_05257	>uho_06389	>uma_05532
>smut_5070	>sre_05409	>ssc_06368	>tca_05268	>tco_05491	>tin_05824	>twa_05260	>uho_06407	>uma_05542
>smut_5080	>sre_05410	>ssc_06371	>tca_05272	>tco_05492	>tin_05841	>twa_05263	>uho_06408	>uma_05574
>smut_5083	>sre_05411	>ssc_06372	>tca_05310	>tco_05493	>tin_05851	>twa_05264	>uho_06444	>uma_05580
>smut_5084	>sre_05412	>ssc_06376	>tca_05311	>tco_05501	>tin_05859	>twa_05265	>uho_06451	>uma_05581
>smut_5085	>sre_05420	>ssc_06395	>tca_05312	>tco_05525	>tin_05872	>twa_05273	>uho_06459	>uma_05588
>smut_5094	>sre_05427	>ssc_06434	>tca_05316	>tco_05541	>tin_05875	>twa_05286	>uho_06499	>uma_05601
>smut_5097	>sre_05444	>ssc_06442	>tca_05336	>tco_05561	>tin_05878	>twa_05287	>uho_06564	>uma_05603
>smut_5098	>sre_05458	>ssc_06455	>tca_05344	>tco_05563	>tin_05889	>twa_05288	>uho_06584	>uma_05613
>smut_5101	>sre_05467	>ssc_06491	>tca_05361	>tco_05581	>tin_05912	>twa_05295	>uho_06592	>uma_05625
>smut_5108	>sre_05474	>ssc_06495	>tca_05381	>tco_05617	>tin_05938	>twa_05296	>uho_06663	>uma_05637
>smut_5117	>sre_05480	>ssc_06508	>tca_05388	>tco_05634	>tin_05992	>twa_05297	>uho_06667	>uma_05683
>smut_5121	>sre_05484	>ssc_06517	>tca_05420	>tco_05635	>tin_05998	>twa_05307	>uho_06672	>uma_05711
>smut_5125	>sre_05485	>ssc_06521	>tca_05455	>tco_05641	>tin_06002	>twa_05309	>uho_06673	>uma_05719
>smut_5128	>sre_05486	>ssc_06539	>tca_05463	>tco_05644	>tin_06005	>twa_05320	>uho_06707	>uma_05720
>smut_5129	>sre_05487	>ssc_06552	>tca_05493	>tco_05645	>tin_06014	>twa_05332	>uho_06737	>uma_05791
>smut_5156	>sre_05488	>ssc_06559	>tca_05515	>tco_05688	>tin_06038	>twa_05335	>uho_06742	>uma_05851
>smut_5194	>sre_05490	>ssc_06575	>tca_05520	>tco_05736	>tin_06039	>twa_05348	>uho_06745	>uma_05855
>smut_5226	>sre_05491	>ssc_06576	>tca_05536	>tco_05766	>tin_06054	>twa_05401	>uho_06755	>uma_05887
>smut_5270	>sre_05492	>ssc_06579	>tca_05539	>tco_05769	>tin_06061	>twa_05404	>uho_06776	>uma_05910
>smut_5277	>sre_05493	>ssc_06582	>tca_05547	>tco_05803	>tin_06062	>twa_05405	>uho_06783	>uma_05912
>smut_5278	>sre_05496	>ssc_06614	>tca_05587	>tco_05804	>tin_06063	>twa_05407	>uho_06814	>uma_05926
>smut_5309	>sre_05497		>tca_05595	>tco_05805	>tin_06066	>twa_05408	>uho_06828	>uma_05969
>smut_5326	>sre_05498		>tca_05613	>tco_05806	>tin_06067	>twa_05410	>uho_06838	>uma_05980
>smut_5336	>sre_05510		>tca_05616	>tco_05813	>tin_06087	>twa_05411	>uho_06848	>uma_06029
>smut_5345	>sre_05516		>tca_05617	>tco_05841	>tin_06103	>twa_05414	>uho_06883	>uma_06033
>smut_5347	>sre_05543		>tca_05618	>tco_05842	>tin_06113	>twa_05415	>uho_06886	>uma_06034
>smut_5374	>sre_05567		>tca_05639	>tco_05843	>tin_06140	>twa_05417	>uho_06900	>uma_06035
>smut_5389	>sre_05589		>tca_05646	>tco_05856	>tin_06181	>twa_05420	>uho_06906	>uma_06036
>smut_5390	>sre_05595		>tca_05659	>tco_05857	>tin_06183	>twa_05482	>uho_06916	>uma_06037
>smut_5394	>sre_05613		>tca_05668	>tco_05858	>tin_06206	>twa_05505	>uho_06963	>uma_06039
>smut_5406	>sre_05660		>tca_05673	>tco_05859	>tin_06243	>twa_05508	>uho_06982	>uma_06040
>smut_5497	>sre_05671		>tca_05676	>tco_05887	>tin_06256	>twa_05510	>uho_07026	>uma_06041
>smut_5522	>sre_05705		>tca_05677	>tco_05897	>tin_06325	>twa_05530	>uho_07045	>uma_06042
>smut_5523	>sre_05712		>tca_05679	>tco_05914	>tin_06378	>twa_05548	>uho_07059	>uma_06043
>smut_5524	>sre_05721		>tca_05688	>tco_05974	>tin_06379	>twa_05569	>uho_07101	>uma_06044
>smut_5525	>sre_05736		>tca_05694	>tco_05978	>tin_06421	>twa_05588		>uma_06045
>smut_5526	>sre_05739		>tca_05698	>tco_05979	>tin_06426	>twa_05591		>uma_06046
>smut_5544	>sre_05756		>tca_05721	>tco_05983	>tin_06455	>twa_05597		>uma_06047
>smut_5554	>sre_05757		>tca_05733	>tco_06005	>tin_06460	>twa_05601		>uma_06048
>smut_5558	>sre_05758		>tca_05734	>tco_06006	>tin_06474	>twa_05631		>uma_06049
>smut_5571	>sre_05759		>tca_05735	>tco_06009	>tin_06509	>twa_05658		>uma_06050
>smut_5597	>sre_05792		>tca_05736	>tco_06018	>tin_06513	>twa_05669		>uma_06051
>smut_5598	>sre_05820		>tca_05773	>tco_06019	>tin_06536	>twa_05698		>uma_06053
>smut_5605	>sre_05821		>tca_05783	>tco_06021	>tin_06557	>twa_05749		>uma_06054
>smut_5654	>sre_05823		>tca_05793	>tco_06028	>tin_06563	>twa_05777		>uma_06055
>smut_5655	>sre_05824		>tca_05804	>tco_06038	>tin_06567	>twa_05817		>uma_06056
>smut_5656	>sre_05825		>tca_05810	>tco_06046	>tin_06592	>twa_05819		>uma_06057
>smut_5657	>sre_05826		>tca_05818	>tco_06049	>tin_06598	>twa_05820		>uma_06079
>smut_5667	>sre_05827		>tca_05829	>tco_06057	>tin_06630	>twa_05828		>uma_06083
>smut_5678	>sre_05828		>tca_05831	>tco_06088	>tin_06632	>twa_05840		>uma_06093
>smut_5680	>sre_05840		>tca_05842	>tco_06092	>tin_06633	>twa_05841		>uma_06110
>smut_5682	>sre_05850		>tca_05853	>tco_06101	>tin_06634	>twa_05872		>uma_06111
>smut_5697	>sre_05899		>tca_05881	>tco_06123	>tin_06635	>twa_05873		>uma_06167
>smut_5732	>sre_05900		>tca_05882	>tco_06152	>tin_06739	>twa_05874		>uma_06185
>smut_5735	>sre_05903		>tca_05884	>tco_06174	>tin_06788	>twa_05875		>uma_06190
>smut_5739	>sre_05964		>tca_05902	>tco_06184	>tin_06790	>twa_05924		>uma_06196
>smut_5760	>sre_05994		>tca_05930	>tco_06185	>tin_06828	>twa_05933		>uma_06199
>smut_5762	>sre_06000		>tca_05943	>tco_06201	>tin_06836	>twa_05938		>uma_06207
>smut_5770	>sre_06001		>tca_05961	>tco_06223	>tin_06837	>twa_05977		>uma_06211
>smut_5785	>sre_06008		>tca_05963	>tco_06260	>tin_06894	>twa_05981		>uma_06212
>smut_5789	>sre_06009		>tca_05976	>tco_06297	>tin_06917	>twa_05985		>uma_06249
>smut_5791	>sre_06016		>tca_05993	>tco_06317	>tin_06951	>twa_05989		>uma_06319
>smut_5792	>sre_06061		>tca_05995	>tco_06353	>tin_06952	>twa_06011		>uma_06320
>smut_5800	>sre_06094		>tca_06002	>tco_06365	>tin_06968	>twa_06012		>uma_06321
>smut_5844	>sre_06097		>tca_06012	>tco_06378	>tin_06974	>twa_06013		>uma_06322
>smut_5859	>sre_06101		>tca_06024	>tco_06387	>tin_06975	>twa_06073		>uma_06323
>smut_5906	>sre_06107		>tca_06025	>tco_06410	>tin_06976	>twa_06120		>uma_06324
>smut_5925	>sre_06146		>tca_06037	>tco_06429	>tin_06990	>twa_06172		>uma_06325
>smut_5926	>sre_06160		>tca_06048	>tco_06444	>tin_06991	>twa_06200		>uma_06340
>smut_5935	>sre_06162		>tca_06058	>tco_06469	>tin_06992	>twa_06235		>uma_06356
>smut_5946	>sre_06179		>tca_06066	>tco_06477	>tin_06998	>twa_06236		>uma_06384
>smut_5986	>sre_06180		>tca_06070	>tco_06491	>tin_07041	>twa_06265		>uma_06391
>smut_6013	>sre_06181		>tca_06119	>tco_06492	>tin_07067	>twa_06267		>uma_06446
>smut_6019	>sre_06191		>tca_06120	>tco_06501	>tin_07085	>twa_06293		>uma_06460
>smut_6056	>sre_06202		>tca_06126	>tco_06515	>tin_07121	>twa_06295		>uma_06467
>smut_6059	>sre_06203		>tca_06145	>tco_06542	>tin_07123	>twa_06301		>uma_06469
>smut_6069	>sre_06204		>tca_06151	>tco_06558	>tin_07124	>twa_06302		>uma_06470
>smut_6083	>sre_06205		>tca_06158	>tco_06578	>tin_07128	>twa_06303		>uma_06491
>smut_6118	>sre_06206		>tca_06172	>tco_06585	>tin_07138	>twa_06305		>uma_06506
>smut_6151	>sre_06208		>tca_06203	>tco_06598	>tin_07150	>twa_06307		>uma_06507
>smut_6192	>sre_06209		>tca_06270	>tco_06599	>tin_07173	>twa_06339		>uma_06510
>smut_6218	>sre_06210		>tca_06301	>tco_06604	>tin_07174	>twa_06365		>uma_06513
>smut_6233	>sre_06211		>tca_06324	>tco_06627	>tin_07177	>twa_06392		>uma_06514
>smut_6287	>sre_06214		>tca_06333	>tco_06639	>tin_07178	>twa_06404		>uma_06515
>smut_6295	>sre_06230		>tca_06349	>tco_06659	>tin_07180	>twa_06406		>uma_06521
>smut_6363	>sre_06257		>tca_06371	>tco_06660	>tin_07181	>twa_06407		>uma_06522
>smut_6385	>sre_06262		>tca_06384	>tco_06667	>tin_07182	>twa_06408		>uma_06523
>smut_6388	>sre_06284		>tca_06414	>tco_06692	>tin_07201	>twa_06414		>uma_06535
>smut_6407	>sre_06317		>tca_06425	>tco_06702	>tin_07205	>twa_06435		>uma_06540
>smut_6426	>sre_06360		>tca_06456	>tco_06726	>tin_07229	>twa_06450		>uma_06550
>smut_6427	>sre_06372		>tca_06467	>tco_06762	>tin_07230	>twa_06451		>uma_06551
>smut_6428	>sre_06373		>tca_06473	>tco_06776	>tin_07283	>twa_06452		>uma_06556
>smut_6431	>sre_06377		>tca_06474	>tco_06779	>tin_07291	>twa_06463		>uma_06571
>smut_6447	>sre_06378		>tca_06485	>tco_06791	>tin_07294	>twa_06471		>uma_06572
>smut_6522	>sre_06379		>tca_06492	>tco_06817	>tin_07297	>twa_06472		>uma_06573
>smut_6524	>sre_06390		>tca_06499	>tco_06818	>tin_07320	>twa_06473		>uma_06574
>smut_6541	>sre_06393		>tca_06515	>tco_06821	>tin_07321	>twa_06520		>uma_06575
>smut_6548	>sre_06395		>tca_06517	>tco_06825	>tin_07383	>twa_06521		>uma_06584
>smut_6560	>sre_06432		>tca_06518	>tco_06827	>tin_07424	>twa_06526		>uma_06614
>smut_6627	>sre_06470		>tca_06519	>tco_06836	>tin_07442	>twa_06529		>uma_06617
>smut_6638	>sre_06471		>tca_06528	>tco_06850	>tin_07451	>twa_06534		>uma_06618
>smut_6650	>sre_06489		>tca_06531	>tco_06859	>tin_07467	>twa_06554		>uma_06619
>smut_6668	>sre_06499		>tca_06535	>tco_06886	>tin_07472	>twa_06561		>uma_06641
>smut_6669	>sre_06503		>tca_06560	>tco_06906	>tin_07480	>twa_06562		>uma_06644
>smut_6671	>sre_06539		>tca_06564	>tco_06909	>tin_07537	>twa_06567		>uma_06646
>smut_6672	>sre_06562		>tca_06587	>tco_06913	>tin_07548	>twa_06570		>uma_06647
>smut_6674	>sre_06563		>tca_06589	>tco_06943	>tin_07551	>twa_06579		>uma_06653
>smut_6676	>sre_06616		>tca_06594	>tco_06957	>tin_07562	>twa_06586		>uma_06685
>smut_6677	>sre_06633		>tca_06610	>tco_06960	>tin_07581	>twa_06609		>uma_06690
>smut_6680	>sre_06647		>tca_06633	>tco_06971	>tin_07590	>twa_06616		>uma_06739
>smut_6681			>tca_06635	>tco_06980	>tin_07611	>twa_06624		>uma_06746
>smut_6684			>tca_06664	>tco_06981	>tin_07628	>twa_06643		>uma_06750
>smut_6686			>tca_06680	>tco_06987	>tin_07630	>twa_06657		>uma_06764
>smut_6693			>tca_06681	>tco_07062	>tin_07646	>twa_06668		>uma_06775
>smut_6697			>tca_06686	>tco_07063	>tin_07647	>twa_06672
>smut_6698			>tca_06688	>tco_07107	>tin_07649	>twa_06686
>smut_6703			>tca_06712	>tco_07128	>tin_07696	>twa_06693
>smut_6704			>tca_06714	>tco_07136	>tin_07710	>twa_06694
>smut_6705			>tca_06724	>tco_07138	>tin_07739	>twa_06695
>smut_6706			>tca_06779	>tco_07167	>tin_07763	>twa_06712
>smut_6707			>tca_06802	>tco_07168	>tin_07764	>twa_06723
>smut_6841			>tca_06817	>tco_07179	>tin_07857	>twa_06725
>smut_6853			>tca_06838	>tco_07185	>tin_07875	>twa_06730
>smut_6858			>tca_06862	>tco_07210	>tin_07890	>twa_06732
>smut_6869			>tca_06863	>tco_07220	>tin_07891	>twa_06751
>smut_6873			>tca_06895	>tco_07234	>tin_07911	>twa_06752
>smut_6874			>tca_06899	>tco_07235	>tin_07959	>twa_06756
>smut_6877			>tca_06932	>tco_07254	>tin_07961	>twa_06757
>smut_6883			>tca_06968	>tco_07256	>tin_07962	>twa_06765
>smut_6935			>tca_06969	>tco_07272	>tin_07969	>twa_06769
>smut_6937			>tca_07023	>tco_07281	>tin_07985	>twa_06802
>smut_6986			>tca_07034	>tco_07287	>tin_08015	>twa_06813
>smut_6997			>tca_07075	>tco_07299	>tin_08025	>twa_06819
>smut_7024			>tca_07092	>tco_07305	>tin_08027	>twa_06828
>smut_7025			>tca_07124	>tco_07319	>tin_08028	>twa_06841
>smut_7037			>tca_07134	>tco_07325	>tin_08032	>twa_06859
>smut_7042			>tca_07155	>tco_07344	>tin_08080	>twa_06864
>smut_7043			>tca_07162	>tco_07364	>tin_08081	>twa_06876
>smut_7080			>tca_07168	>tco_07377	>tin_08087	>twa_06879
>smut_7111			>tca_07181	>tco_07420	>tin_08089	>twa_06883
>smut_7113			>tca_07195	>tco_07432	>tin_08099	>twa_06915
>smut_7127			>tca_07198	>tco_07443	>tin_08114	>twa_06957
>smut_7128			>tca_07200	>tco_07445	>tin_08146	>twa_06961
>smut_7129			>tca_07218	>tco_07446	>tin_08164	>twa_06966
>smut_7131			>tca_07227	>tco_07456	>tin_08177	>twa_06983
>smut_7132			>tca_07251	>tco_07479	>tin_08200	>twa_07001
>smut_7133			>tca_07255	>tco_07487	>tin_08232	>twa_07011
>smut_7139			>tca_07268	>tco_07526	>tin_08237	>twa_07033
>smut_7143			>tca_07269	>tco_07540	>tin_08261	>twa_07038
>smut_7156			>tca_07273	>tco_07552	>tin_08284	>twa_07043
>smut_7157			>tca_07289	>tco_07553	>tin_08285	>twa_07045
>smut_7158			>tca_07293	>tco_07554	>tin_08303	>twa_07113
>smut_7169			>tca_07300	>tco_07562	>tin_08315	>twa_07123
>smut_7170			>tca_07305	>tco_07572	>tin_08316	>twa_07124
>smut_7171			>tca_07343	>tco_07578	>tin_08317	>twa_07162
>smut_7181			>tca_07366	>tco_07589	>tin_08336	>twa_07165
>smut_7182			>tca_07400	>tco_07594	>tin_08337	>twa_07220
>smut_7184			>tca_07418	>tco_07601	>tin_08343	>twa_07223
>smut_7186			>tca_07438	>tco_07611	>tin_08347	>twa_07225
>smut_7188			>tca_07456	>tco_07615	>tin_08351	>twa_07230
>smut_7189			>tca_07457	>tco_07636	>tin_08359	>twa_07249
>smut_7196			>tca_07466	>tco_07637	>tin_08365	>twa_07254
>smut_7197			>tca_07488	>tco_07638	>tin_08369	>twa_07259
>smut_7200			>tca_07514	>tco_07639	>tin_08393	>twa_07263
>smut_7205			>tca_07521	>tco_07640	>tin_08397	>twa_07278
>smut_7207			>tca_07527	>tco_07719	>tin_08398	>twa_07282
>smut_7208			>tca_07547	>tco_07726	>tin_08400	>twa_07311
>smut_7214			>tca_07551	>tco_07731	>tin_08401	>twa_07318
>smut_7236			>tca_07556	>tco_07775	>tin_08402	>twa_07332
>smut_7237			>tca_07565	>tco_07783	>tin_08408	>twa_07378
>smut_7249			>tca_07594	>tco_07817	>tin_08427	>twa_07379
>smut_7263			>tca_07600	>tco_07825	>tin_08436	>twa_07416
>smut_7301			>tca_07618	>tco_07853	>tin_08469	>twa_07417
>smut_7311			>tca_07622	>tco_07889	>tin_08471	>twa_07424
>smut_7320			>tca_07629	>tco_07928	>tin_08505	>twa_07440
>smut_7330			>tca_07678	>tco_07946	>tin_08582	>twa_07441
>smut_7339			>tca_07679	>tco_07954	>tin_08590	>twa_07442
>smut_7344			>tca_07709	>tco_07958	>tin_08598	>twa_07452
>smut_7386			>tca_07711	>tco_07961	>tin_08642	>twa_07456
>smut_7411			>tca_07712	>tco_07982	>tin_08654	>twa_07458
>smut_7443			>tca_07713	>tco_07987	>tin_08668	>twa_07484
>smut_7450			>tca_07717	>tco_07992	>tin_08704	>twa_07485
>smut_7455			>tca_07728	>tco_07998	>tin_08731	>twa_07506
>smut_7497			>tca_07776	>tco_08023	>tin_08738	>twa_07516
>smut_7500			>tca_07791	>tco_08041	>tin_08739	>twa_07560
>smut_7501			>tca_07820	>tco_08049	>tin_08760	>twa_07574
>smut_7502			>tca_07823	>tco_08061	>tin_08815	>twa_07575
>smut_7503			>tca_07831	>tco_08065	>tin_08818	>twa_07592
>smut_7504			>tca_07836	>tco_08068	>tin_08874	>twa_07593
>smut_7505			>tca_07847	>tco_08078	>tin_08875	>twa_07594
>smut_7510			>tca_07849	>tco_08090	>tin_08876	>twa_07595
>smut_7573			>tca_07863	>tco_08113	>tin_08877	>twa_07636
>smut_7575			>tca_07871	>tco_08130	>tin_08883	>twa_07658
>smut_7579			>tca_07872	>tco_08139	>tin_08884	>twa_07691
>smut_7582			>tca_07884	>tco_08140	>tin_08891	>twa_07726
>smut_7659			>tca_07890	>tco_08153	>tin_08905	>twa_07727
>smut_7660			>tca_07911	>tco_08167	>tin_08908	>twa_07758
>smut_7700			>tca_07916	>tco_08168	>tin_08926	>twa_07796
>smut_7720			>tca_07929	>tco_08169	>tin_09030	>twa_07813
>smut_7724			>tca_07930	>tco_08206	>tin_09076	>twa_07825
>smut_7727			>tca_07931	>tco_08219	>tin_09149	>twa_07850
>smut_7728			>tca_07940	>tco_08245	>tin_09154	>twa_07867
			>tca_07947	>tco_08252	>tin_09211	>twa_07872
			>tca_07963	>tco_08263	>tin_09219	>twa_07918
			>tca_07964	>tco_08297	>tin_09220	>twa_07952
			>tca_07969	>tco_08300	>tin_09226
			>tca_07970	>tco_08301	>tin_09242
			>tca_07977	>tco_08306	>tin_09244
			>tca_07988	>tco_08326	>tin_09275
			>tca_08014	>tco_08343	>tin_09276
			>tca_08016	>tco_08377	>tin_09278
			>tca_08033	>tco_08382	>tin_09291
			>tca_08034	>tco_08384	>tin_09298
			>tca_08036	>tco_08415	>tin_09306
			>tca_08062	>tco_08423	>tin_09325
			>tca_08066	>tco_08431	>tin_09334
			>tca_08086	>tco_08446	>tin_09337
			>tca_08092	>tco_08460	>tin_09338
			>tca_08145	>tco_08475	>tin_09358
			>tca_08165	>tco_08480	>tin_09365
			>tca_08181	>tco_08509	>tin_09373
			>tca_08195	>tco_08513	>tin_09397
			>tca_08236	>tco_08530	>tin_09415
			>tca_08237	>tco_08564	>tin_09435
			>tca_08243	>tco_08582	>tin_09438
			>tca_08279	>tco_08589	>tin_09457
			>tca_08298	>tco_08611	>tin_09461
			>tca_08309	>tco_08630	>tin_09464
			>tca_08313	>tco_08646	>tin_09468
			>tca_08328	>tco_08648	>tin_09477
			>tca_08346	>tco_08678	>tin_09480
			>tca_08349	>tco_08679	>tin_09481
			>tca_08383	>tco_08728	>tin_09482
			>tca_08393	>tco_08739	>tin_09483
			>tca_08408	>tco_08748	>tin_09500
			>tca_08409	>tco_08750	>tin_09504
			>tca_08411	>tco_08751
			>tca_08420	>tco_08752
			>tca_08479	>tco_08754
			>tca_08484	>tco_08766
			>tca_08485	>tco_08767
			>tca_08516	>tco_08784
			>tca_08524	>tco_08786
			>tca_08526	>tco_08787
			>tca_08536	>tco_08796
			>tca_08559	>tco_08827
			>tca_08582	>tco_08838
			>tca_08585	>tco_08839
			>tca_08588	>tco_08840
			>tca_08609	>tco_08850
			>tca_08621	>tco_08851
			>tca_08627	>tco_08852
			>tca_08632	>tco_08858
			>tca_08637	>tco_08860
			>tca_08651	>tco_08899
			>tca_08660	>tco_08923
			>tca_08664	>tco_08925
			>tca_08666	>tco_08933
			>tca_08681	>tco_08934
			>tca_08696	>tco_08935
			>tca_08698	>tco_08991
			>tca_08719	>tco_09018
			>tca_08740	>tco_09035
			>tca_08741	>tco_09068
			>tca_08778	>tco_09073
			>tca_08782	>tco_09077
			>tca_08806	>tco_09086
			>tca_08809	>tco_09104
			>tca_08814	>tco_09108
			>tca_08819	>tco_09118
			>tca_08869	>tco_09146
			>tca_08878	>tco_09170
			>tca_08880	>tco_09176
			>tca_08889	>tco_09197
			>tca_08891	>tco_09201
			>tca_08902	>tco_09231
			>tca_08922	>tco_09244
			>tca_08969	>tco_09262
			>tca_08977	>tco_09265
			>tca_09010	>tco_09271
			>tca_09035	>tco_09274
			>tca_09043	>tco_09301
			>tca_09052	>tco_09302
			>tca_09081	>tco_09315
			>tca_09105	>tco_09317
			>tca_09124	>tco_09319
			>tca_09129	>tco_09340
			>tca_09130	>tco_09365
			>tca_09131	>tco_09388
			>tca_09132	>tco_09415
			>tca_09150	>tco_09416
			>tca_09172	>tco_09417
			>tca_09189	>tco_09424
			>tca_09254	>tco_09432
			>tca_09259	>tco_09433
			>tca_09270	>tco_09442
			>tca_09296	>tco_09447
			>tca_09301	>tco_09452
			>tca_09307	>tco_09471
			>tca_09312	>tco_09480
			>tca_09334	>tco_09486
			>tca_09368	>tco_09496
			>tca_09379	>tco_09516
			>tca_09391	>tco_09530
			>tca_09402	>tco_09549
			>tca_09408	>tco_09551
			>tca_09418	>tco_09565
			>tca_09419	>tco_09576
			>tca_09475	>tco_09577
			>tca_09476	>tco_09593
			>tca_09487	>tco_09603
			>tca_09531	>tco_09611
			>tca_09532	>tco_09617
			>tca_09542	>tco_09639
			>tca_09552	>tco_09640
			>tca_09554	>tco_09688
			>tca_09557	>tco_09691
			>tca_09558	>tco_09692
			>tca_09568	>tco_09741
			>tca_09580	>tco_09745
			>tca_09597	>tco_09756
			>tca_09617	>tco_09769
			>tca_09618	>tco_09770
			>tca_09619	>tco_09797
			>tca_09630	>tco_09807
			>tca_09631	>tco_09810
			>tca_09632	>tco_09812
			>tca_09653	>tco_09830
			>tca_09672	>tco_09852
			>tca_09679	>tco_09858
			>tca_09713
			>tca_09727
			>tca_09729
			>tca_09735
			>tca_09740
			>tca_09776
			>tca_09777
			>tca_09793
			>tca_09798
			>tca_09803
			>tca_09810
			>tca_09811
			>tca_09825
			>tca_09830
			>tca_09831
			>tca_09838
			>tca_09842
			>tca_09847
			>tca_09873
			>tca_09881
			>tca_09902
			>tca_09903
			>tca_09912
			>tca_09916
			>tca_09919
			>tca_09944
			>tca_09946
			>tca_09947
			>tca_09951
			>tca_09952
			>tca_09973
			>tca_09980
			>tca_10003
			>tca_10020
			>tca_10039
			>tca_10062
			>tca_10089
			>tca_10110
			>tca_10115
			>tca_10117
			>tca_10166
			>tca_10189
			>tca_10204
