# Supplementary material for: Comparative secretome analysis of different smut fungi and identification of plant cell death-inducing secreted proteins from Tilletia horrida
Source: BMC Plant Biol. 2019 Aug 16;19:360. doi: 10.1186/s12870-019-1924-6 (PMC6697988; doi:10.1186/s12870-019-1924-6)
Supplement: Supplementary file 2 — Table S2. The 36 randomly selected predicted effectors from 131 predicted effectors. (XLSX 10 kb) [file 12870_2019_1924_MOESM2_ESM.xlsx]

## Sheet: Sheet1
Supplementary Table S2 The 36 randomly selected predicted effectors from 131 predicted effectors
Gene_id	NR annoation
smut_0403	hydrophobic surface binding protein
smut_0516	unnamed protein product
smut_0585	glycoside hydrolase family 16 protein
smut_0691	endo-glucanase RCE3
smut_0760	putative glucose-methanol-choline oxidoreductase
smut_0971	/
smut_1035	metalloprotease
smut_1037	/
smut_1985	/
smut_2073	/
smut_2248	uncharacterized protein UHOR_01539
smut_2869	/
smut_2965	guanyl-specific ribonuclease
smut_3004	uncharacterized protein UHOR_08049
smut_3074	/
smut_3124	cutinase
smut_3558	secreted protein
smut_3622	uncharacterized protein UHOR_04233
smut_3675	putative protein
smut_3792	/
smut_3807	probable lipase precursor
smut_3821	uncharacterized protein UHOR_08198
smut_3961	aspartyl protease
smut_4143	Acid phosphatase
smut_4229	/
smut_4556	/
smut_4730	putative phosphoglycerate mutase family protein
smut_4898	/
smut_5040	zincin
smut_5065	/
smut_5084	glycosyl hydrolase 53 domain-containing protein
smut_5497	zincin
smut_5524	/
smut_5844	/
smut_6013	/
smut_6560	/
