# Supplementary material for: Comparative secretome analysis of different smut fungi and identification of plant cell death-inducing secreted proteins from Tilletia horrida
Source: BMC Plant Biol. 2019 Aug 16;19:360. doi: 10.1186/s12870-019-1924-6 (PMC6697988; doi:10.1186/s12870-019-1924-6)
Supplement: Supplementary file 3 — Table S3. The sequence of smut_2965, smut_5844, and potential interacting proteins with smut_5844. (XLSX 12 kb) [file 12870_2019_1924_MOESM3_ESM.xlsx]

## Sheet: Sheet1
Supplementary Table S3 The sequence of smut_2965, smut_5844, and potential interacting proteins with smut_5844
number of proteins	results of sequenced
1	ACAAGTTTGTACAAAAAAGTTGGGCTTCAGCTGGCTGCCAGAGTGATTGTTGCCATTGAGAACCCACAGGACATCATCGTGCAGTCTGCTAGGCCTTATGGTCAGAGGGCTGTCCTCAAGTTTGCACAGTACACCGGAGCTCATGCCATTGCTGGCAGGCACACTCCTGGTACATTTACCAACCAACTGCAAACCTCATTCAGTGAGCCACGTCTTCTCATCCTTACTGACCCCAGGACAGATCATCAGCCAATCAAGGAGTCTGCTCTTGGAAACATCCCCACTATTGCTTTCTGTGACACTGATTCTCCCATGCGCTATGTCGACATTGGTATTCCTGCCAACAACAAGGGGAAGCAGAGCATTGGTTGCCTCTTCTGGCTGCTTGCTAGGATGGTT…
2	ACAAGTTTGTACAAAAAAGTTGGAGACCCGGGGCTGCTAGGCGACCGGCAGATCGGCCGGTGGCTCAAGTCCGGCGACAACGCGCTCGTCAGGGACAGCGCCGTCGTGGTCGCCGGCGGCGAGGTGAGGCAGGAGCTGGCCCTCAAGCTGCAGTTCACCGAGTCCGGCGAGGTGGAGCTGGAGATGCAGTGGTTTCCACTCAACATGTAGAACAAATCACGCTGTCACTTCGGATTTCAAGCTGGAGAATTTTAGAAAAAGAAAAGATGGGTTTTGATAATGAAGTTCATTGCATGAACTGTTTCAGCAAGTTTTTGCGTTGTTTACATGGCAAATTTTGCTGCGTTCAGAAATTTTAAATTTTTGGTTTGGCACGAGCCATTGCCCTGTTAACTTGGT…
3	ACAAGTTTGTACAAAAAAGTTGGAAGGTGGCCCGTCGCGGCGCAGGCGAGGAGGGCGGCGGAGGAGGGGTTTCGTCTCCGTGTCGCGTTCAACCCCTCCGGGAACTTCGACCTCTCCCTCTCCACCGACCAAGACGATGCCCCACAAGTTGAGCCTCCACCACCACCTACAGAAGGTCGCTTTGAGATTGTCATCAACACCGATATCATCCGGACGCTCGACCTTTCGCCTGTTCATGAAGTACTTGGTGACTTGAATTCCCTGACACCAGCTCAAACAAGAAATCTCTTGGATCGAACGGTCGGGTTTACTATAAACTATGAGAGGGAGGATCCATATGATGTGAGGGAGCTGTCAGAGTTCCCTGATATAAGGCTATGGTTTGTGAGGCTTGATGCT…
4	ACAAGTTTGTACAAAAAAGTTGGAGAGAAAGAAATTGAGATCACCAGACTGGAAGGCTGTAATACATGTGATGGAACTGGTGCCAAGCCTGGAACGAAACCAACCACATGCAAAACATGTGGAGGACAGGGACAAGTGGTCTCCTCAACAAGAACGCCACTTGGAATATTCCAGCAGGTCTCCACCTGCAATACTTGCGGAGGCACTGGTGAATTCTCTACCCCGTGCAACACTTGTGGGGGTGATGGCCGAGTGCGGAAGACAAAAAGGATCAGTCTAAAGGTTCCTGCTGGTGTTGATTCTGGAAGCAGATTGAGGGTCCGGTCTGAGGGGAATGCTGGGCGGAGAGGAGGCCCTCCTGGAGATCTTTATGTGTTTATTGATGTTCTCTCTGATCCT…
5	ACAAGTTTGTACAAAAAAGTTGGGAAGTACCCGGTGAAGGTGAGCGGCGTGGAGATCGTGCCCGATCCGGTCGCCCGCGGCGAGCCCGCAACCTTCAAGATCTCCGCTTCCACTGATAAAACTATCGGTAAAGGGAAGCTGGTTATTGATGTGAAATACTTCTTCTTCTATGTCCACTCGGAAACTCGTGAGCTCTGTGATGTGACTTCCTGCCCGGCAAGTGGTGACTTCTTGGTAGCTCATCAGCAAACCCTGCCATCATACACTCCACCAGGCTCTTACACCATCACCATGAAGATGCTGGGTGATAACGATGAGGAGCTGAGCTGCATCTCGTTCGGGTTCAGCATCGGTTTCGCTGCATCAGAAGCCACCATCTGAATGCATCCAGAGGCAGAA…
6	ACAAGTTTGTACAAAAAAGTTGGAGACGACGTTACCTCTAGATTGAGTTTTCTTTCATGGTATCAGAGCTTTCCTAGCATGGCTAGCTCGTCCTCCACTGCATCCACAAATCCCGTCTTCGGCTTCACCATCACCGAAAAGCTGACCAAGCAAAATTTTGCGATATGGTCGGCTCAGATGCTCGCGGCCATCCGCGGCGCAAGCCTTGAGGGGCATATTGACGGCAAGACTGCAGTCCCTGTCGCCGAGGTCGATGAGAAGCAGGGAGAGAAGGTTGTAAAGGTTGCGAATCCTGAGTACCAGAAGTGGTTCGCTGCAGATCAGCAGCTGCTCGGCTACATCTTCTCATCTCTTTCACGGGAGATTCTTGGCCAGATTGCCGACTGTAGATCGGCGCTC…
7	ACAAGTTTGTACAAAAAAGTTGGAGAGAAAGAGGAGTGTGTCCAAAAAAAAAAAAAAACAAAGAAAGAGGAGCGAGACGTCACCGACATGGAGCTCTCGCCGCCGTCGCCGGCGCCGGCGCCGGAGGGGAGGTGGGCCGACCTCCCCGGGGACATCGCCATCTCCGTAGCTTCTCGCCTCCAAGAGGCCGACGTGTGCGCGCTCGGCGGCTGCTCGCGATCGTGGCGCCGCGCCTGCGACGCCGACTGCGTGTGGGAGGCCCTCTTCCGCCGCCGCTGGCCGCTCGCCGCCGCGGCAGGGGGAGGAGGAGGAGGGGAAGGGGAAGGGGCTTCTGGTGTCCAGGGTTGGAAAGCTCTATACATTAACCATCATAGAAGAACTGCTGTTGCTATATCTGGT…
8	ACAAGTTTGTACAAAAAAGTTGGGGCGTCCATCAACAACGTCTCCTTCGACATGCCCACCACCGCGCTCCTGCAGGCGCACTACACCGGCCAGTCCGCCGGCGTGTACACCGCCGACTTCCCCGCCTCGCCGCTGGAGCCGTTCAACTACACGGGCACGCCGCCCAACAACACCAACGTGTCGAACGGGACCAGGGTGGTGGTGCTGCCGTACAACGCGAGCGTGGAGGTGGTGCTGCAGGACACCAGCATCCTGGGCGCCGAGAGCCACCCGCTGCACCTCCACGGCTTCGACTTCTTCGTCGTCGGGCAGGGCACCGGCAACTACGACCCGTCCAAGCACCCGGCGGAGTTCAACCTGGTCGACCCGGTGCAGAGGAACACCGTCGGCGTGCCGGCC…
9	ACAAGTTTGTACAAAAAAGTTGGACCGTACGGGACCCCGGTCAGGGTGGAAGATCTTGGGGTCACCCATGTCCCCAGGGAGATCTTTGAGGACTTCCTTCAGGATATCAGCCCAAGGTACACTCCTGCAACCTACAACCTCCTCAGCAACAACTGCAACAACTTCACCAATGAAGCCGCGCAATTCCTCGTCGGTTCCGCCATCCCGAGCTACATCCTGGAGCTGCCCAATGAGGTGATGAACAGCCCGTTCGGCGCGCTCATATTGCCGATGATTCAGGGGTTGGAGACAAGCTTGCGAGCTGGAGTTGCTCCTCAGCCGCCGCAATTCAAGCCTTCTCCGGTGGCGGCAGTGACGGCGACGCAGTCACCACCATCGGGTAGCATCCATGTCGAGCCG…
smut_5844	ATGAAGCTTGCGATTGCAACCTCCTTCGCTCTCATCGGCGCCAGCCTGGCCGCTGTTGCCGAACCTCTTGACACTCGCGCCATTACCCAAACGAAGACTCTCAACGCGACTCTCCGCTGCGATTTCCTGGTGACGACGGGTGCCAACTTCAACAACAGAACGTTCGCCCTTGATGCGACAGTCCAGCTTCCACAGAGCGTGGATGCCGGGCAACCCTTCAACCTCACAGCCAGTTTCCGCCTCACGAACGAGCTCAGCTACATCCGAACCCTTCTTCATGCACTCGGCGGACGGACCCTTGGCGGCGTCGTGTCCAAGCTGGTAGTCAACGCCGCAGGTTCCAATCCTGCCTCTATCAACGCCGCGGCGAAGAAGCCAATCACGATCACAAATGTCACA…
smut_2965	ATGAAGTTTGCCACCCTCGCCGTTCTCTCTCTCGCCGCCGTCGTGGTGTCCGCTCCCATCGAGAAGCGTGAGCCTTCTGTCAGCTGCGGCGGCAAGCGCTACAGCTCTGGCCAGGTCGCCACCGCCGTCGACTACTCTGACTCCAACGCGGCTCCCAGCACCACCTACCCTCACCAGTACAACAACTACGAGGGCTTCAACTTCCGCGCCTACTGCTCCGACTCCACCTACGACGAGTACCCCTTGACCACCAGCGGCTACACCGGCGGATCTCCCGGTCCCGACCGTGTCATTGTCGGTCGCTCATCCGGCACCTTCTGCGGAGCCATCACCCACACCGGCGCCAGCGGCAGCAGCTTCCTTAAGTGCTCTTACTAG
