# Supplementary material for: Comparative secretome analysis of different smut fungi and identification of plant cell death-inducing secreted proteins from Tilletia horrida
Source: BMC Plant Biol. 2019 Aug 16;19:360. doi: 10.1186/s12870-019-1924-6 (PMC6697988; doi:10.1186/s12870-019-1924-6)
Supplement: Supplementary file 4 — Table S4. The primer sequence of two effector genes. (XLSX 9 kb) [file 12870_2019_1924_MOESM4_ESM.xlsx]

## Sheet: Sheet1
Supplementary Table S4 The primer sequence of two effector genes
name	primer sequence
smut_5844F	gacctcgactctagaggatccATGAAGCTTGCGATTGCAACC
smut_5844R	gtccttgtagtcagaaggcctAGCGACGGTAGCGATCGTC
smut_2965F	gacctcgactctagaggatccATGAAGTTTGCCACCCTCGC
smut_2965R	gtccttgtagtcagaaggcctGTAAGAGCACTTAAGGAAGCTGCTG
