# Supplementary material for: Comparative secretome analysis of different smut fungi and identification of plant cell death-inducing secreted proteins from Tilletia horrida
Source: BMC Plant Biol. 2019 Aug 16;19:360. doi: 10.1186/s12870-019-1924-6 (PMC6697988; doi:10.1186/s12870-019-1924-6)
Supplement: Supplementary file 6 — Table S6. The primer sequence of qRT-PCR. (XLSX 8 kb) [file 12870_2019_1924_MOESM6_ESM.xlsx]

## Sheet: supplementary table 6
Supplementary Table S6 The primer sequence of qRT-PCR
name	primer sequence
smut_5844-F	ATGAAGCTTGCGATTGCAACC
smut_5844-R	AGCGACGGTAGCGATCGTC
smut_2965-F	ATGAAGTTTGCCACCCTCGC
smut_2965-R	GTAAGAGCACTTAAGGAAGCTGCTG
UBQ-F	CCCATCAACATCATTGTCGCT
UBQ-R	TTCACACCCTTTCGCATCTG
PR1a-F	CGACCAGGTAGCAGCCTATG
PR1a-R	TCTCAACAGCCTTAGCAGCC
PR2-F	GGGCTGTTAATTTGCAGTATCC
PR2-R	GGTTTATAACATCTTGGTCTGATGG
WRKY12-F	CTCATCAGCTAGTTCATTTGATGC
WRKY12-R	AGCTCGGTCTTTGTTCTAAAAGC
PR3-F	TGCCTTTTTCGGTCAAACTT
PR3-R	TGTAAATGGTTCTGCACTCAGG
PR4a-F	CAACCCACAGAACATTAACTGG
PR4a-R	TTGTCGGCATCCCAAGTAGT
ERF1-F	GTTAACGCCGTCAAGTTGGT
ERF1-R	AGAGGCGGCACCTCAAATA
Actin-F	TACCACCGGTATTGTGTTGG
Actin-R	TCATAAATTGGGACGGTGTG
